# Supplementary material for: Meningioma animal models: a systematic review and meta-analysis
Source: J Transl Med. 2023 Oct 28;21:764. doi: 10.1186/s12967-023-04620-7 (PMC10612271; doi:10.1186/s12967-023-04620-7)
Supplement: Supplementary file 7 — Additional file 7: CRIME-Q: Full spread sheet. [file 12967_2023_4620_MOESM7_ESM.xlsx]

## Sheet: Sheet1
Assessment of Methodological quality
Own ID (from Excel)		Own notes	Author	Included as…				(1) Peer-reviewed?	(1) Peer-reviewed?		(1) note	(2) Bench-top: Study cell/tumor protocol prior to implantation or description/choice of lesion								(3) Animals								YES/Z, UNCLEAR/(Z), NO/-, NA/NA				(4) Sample size calculation	(4) Sample size calculation		(5) in vivo design: e.g. Surgical, implantation/injection and duration protocol								YES/Z, UNCLEAR/(Z), NO/-, NA/NA				YES/Z, UNCLEAR/(Z), NO/-, NA/NA
								MSA	MK	AGREED		MSA	MK	AGREED		MSA	MK	Agreed		MSA	MK	Agreed		MSA	MK	AGREED		MSA	MK	AGREED		MSA	MK	AGREED	MSA	MK	AGREED		MSA	MK			MSA	MK	AGREED		MSA	NA	AGREED
	MSA vs MK		Surname et al.	Established	Primary	Genetic	Misc	X = yes	X = yes		Did the paper god through peer-review process? (X)	X = Yes	X = Yes		Was the study’s bench top protocol sufficiently described (transparent, reproducible) (X).	Y = Yes	Y = Yes		And was the protocol feasible in relation to the experiment (Y)	X = Yes	X = Yes		Were the animals’ ‘demographic’ sufficiently described regarding type, age, numbers, weight (X).	Y = Yes	Y = Yes		And were the animals chosen appropriate for the experiments (Y).	Z - RoB Selection (Baseline) Was the distribution of relevant baseline characteristics balanced between groups? I.e., was the distribution of i.e., M/F or weight equally distributed throughout groups? yes/no/unclear			Notes	Y = Yes	Y = Yes		X = Yes	X = Yes		Were the surgical procedure, implantation method and duration (whole experiment) sufficiently described – are they reproducible and transparent (X)	Y = Yes			And did the method seem feasible and well performed (Y)? (If applicable). GEM papers will not be applicable and will therefore not be assessed in this regard. Instead, GEM will be assessed based on how the genetic lesion was performed – Sufficient description or not.	Z - RoB Selection Sequence generation. Were there a description of allocation (the process by which experimental units are assigned to experimental groups). Yes/no/unclear. NA: if not applicable (i.e. non interventional studies)			notes	Z - RoB Performance bias (random housing) Were the animals randomly housed during the experiment Yes/no/unclear. NA: if not applicable (i.e. non interventional studies)
1			Linsler et al		x			x	x	X	Annals of anatomy	(X)	(x)	(X)	Well described protocol, which includes CO2 and temp. No description of number of tumors or WHO grading - origin of cells not clearly defined. confluence 70% described	Y	Y	Y	Well performed	X	X	X	No mentioning of manufacturer, rest is detailed	Y	Y	y	Mice appropriate	Z	Z	Z		-	-	-	X	X	X	All detailed in accordance to tool, but coordinates, but described prefrontal cortex, which is a fixed point. Housed in single cages	Y	Y	Y	Seems feasible and well perfomed, however coordinates not described	NA	NA	NA		NA	NA	NA
2			Zhang et al		x			x	x	X	Cancers	X	x	X	Well described protocol, DMEM 10% FBS. including origin. Incubator settings not needed for direct	Y	y	Y	Well performed	X	X	X	Lacks weight, fine besides that	Y	Y	y	Rag2 SCID mice appropriate	(Z)	(Z)	(Z)	Unclear if animals were M/F equally in groups	-	-	-	X	x	X	All experiments described in detail. Lack description of randomization for interventional	Y	y	Y	Feasible and well performed	(Z)	(Z)	(Z)	No description	(Z)	(Z)	(Z)
3			Yang et al.	x				X	X	X	World Neurosurgery	X	x	X	Well described protocol, DMEM 10% FBS, Origin of cells. Incubator settings 37/5%	Y	y	Y	Well performed	-	-	-	Lacks weight and manufacturer of animals - unclear which breed. Nude mice are appropriate	(Y)	(Y)	(Y)	Appropriate but difficult to assess properly due to lack of information	(Z)	(Z)	(Z)	Unclear due to poor reporting	-	-	-	X	x	X	Described in sufficient detail. easy to replicate. Randomized groups, but not described how randomization commenced. No description of housing	Y	y	Y	Feasible and well performed	Z	Z	Z	Description of randomization, but not how.	(Z)	(Z)	(Z)
4			Chen et al.	x				X	X	X	Pharmaceuticals	X	x	X	Complete transparant description.	Y	Y	Y	Well performed	X	X	X	Complete animal protocol but weight	Y	Y	y	Appropriate use of animals (M/F equal)	(Z)	(Z)	(Z)	Unclear between groups	-	-	-	X	X	X	Clearly descriped in detail - Description of randomization	Y	Y	Y	Feasible and well performed	Z	Z	Z	Description of randomization, but not how. NOTES FOR METHOD PAPER - OK to just write randomize	(Z)	(Z)	(Z)
5			Das et al	x				x	x	X	Clinical and Translational Oncology	-	-	-	Refers to standard laboratory techniques, but not described. Origin of cells sufficient.	-	-	-	Cannot be assessed due to poor reporting	X	-	-	Lacks weight	Y	Y	y	Appropriate animals	(Z)	(Z)	(Z)	All male animals, unclear between groups	-	-	-	-	-	-	Surgical procedure clearly described in detail, number of animals not described, no description of randomization, no housing described	(Y)	(Y)	(Y)	Varying degree of media, but fixed cell concentration, clearly defined location, duration of experiment were defined with a range	(Z)	(Z)	(Z)	Not described	(Z)	(Z)	(Z)
6			Waldt et al.			x		x	x	X	Journal of neurological sciences	X	x	X	Well described lesion, induction and origin of mice and breeding.	Y	y	Y	Well performed	X	X	X	Appropriate lesion and type	Y	Y	y	Appropriate animals	NA	NA	NA	Not applicable - Neonates, but there are no differences in animals in group	-	-	-	X	x	X	Duration of experiment were sufficiently described and injection procedure was detailed described	Y	Y	Y	Well performed	NA	NA	NA	Not applicable due to neonates with certain mutations	(Z)	(Z)	(Z)
7			Bao et al.	x				x	x	X	Neuro-oncology	X	x	X	Well described, DMEM 10% FBS. Origin of cells described incubator 37/5% - supplemental methods	Y	y	Y	Well performed	X	X	X	detailed description. Lack a description of weight, however shown in figure.	Y	Y	y	Appropiate animals	(Z)	(Z)	(Z)	All male animals, unclear between groups	-	-	-	X	x	X	All aspects of experiment were detailed. No description of randomization	Y	y	Y	Well performed	(Z)	(Z)	(Z)	Not described	(Z)	(Z)	(Z)
8			Kim et al.	x				x	x	X	Neuropathology and Applied Neurobiology	(X)	(X)	(X)	DMEM+FBS10%, and 'antibiotics' match with ATCC - Detailed enough for replication, but not well described	Y	y	Y	Well performed	(X)	X	X	Lack description of weight	Y	Y	y	Appropiate animals	(Z)	(Z)	(Z)	All male animals, unclear between groups	-	-	-	X	x	X	Number described in figure, Duration of experiment were sufficiently described and injection procedure was detailed described	Y	y	Y	Well performed	(Z)	(Z)	(Z)	Not described	(Z)	(Z)	(Z)
9			von Spreckelsen	x				x	x	X	Acta neuropathologica	X	x	X	Refers to previous work	Y	y	Y	Well performed	-	-	-	Lack number, weight, sex, age >9 weeks is vague	(Y)	(Y)	(Y)	Species and strain OK. However >9 weeks is too vague	(Z)	(Z)	(Z)	Not described, Could be a no	-	-	-	X	X	X	Detailed convexity and skull base experiments	Y	Y	Y	Well performed	(Z)	(Z)	(Z)	Not described	(Z)	(Z)	(Z)
10			Guo et al.	x				x	X	X	Oncolytics	X	x	X	Complete transparant description. Feasible protocol	Y	y	Y	Well performed	X	X	X	Complete protocol	Y	Y	Y	Appropriate animals Difficult to assess whether animals were equal in baseline charateristics or not	(Z)	(Z)	(Z)	All female animals, unclear between groups	-	-	-	X	x	X	Full description of experimental aspects (number, duration, technique) randomized	Y	y	Y	Well performed	Z	Z	Z	Randomized	(Z)	(Z)	(Z)
11			Giles et al.	x				x	x	X	JCI insight	X	x	X	Well described, DMEM 10% FBS. Origin of cells described incubator 37/5%	Y	y	Y	Well performed	X	X	X	Lack weight, but has manufacturer	Y	Y	Y	Appropriate animals Difficult to assess whether animals were equal in baseline charateristics or not	(Z)	(Z)	(Z)	All female animals, unclear between groups	(X)	-	-	-	-	-	Lack appropriate number - Incongrouncy in numbers of animals in figures vs what is described. Not mentioning of how neither coordinates or where in the flank. Not mentioning of volumen injected. Not replicable. No mentioning of total number of animals	-	-	-	Due to lack of reporting cannot be assessed	Z	Z	Z	Randomized	(Z)	(Z)	(Z)
12			Nigim et al	x				x	x	X	Targeted Oncology	X	x	X	Lack temp and CO2, but uses neurobasal medium and DMEM for resuspension, which is approproate.	y	y	Y	Well performed	X	X	X	Lacks weight, fine besides that	Y	Y	Y	Appropriate animals Difficult to assess whether animals were equal in baseline charateristics or not	(Z)	(Z)	(Z)	All female animals, unclear between groups	-	-	-	-	-	-	Seems well performed. Very difficult to assess, how MN8 experiments were made, number of animals, tumor take rate etc. Incongruency between number of cells 50.000 vs. 75.000 cells/animal in method section. Furthermore bonus study using MN3 is not well described in terms of numbers	(Y)	(Y)	(Y)	Seems well performed and feasible, but difficult to assess due to reporting	(Z)	(Z)	(Z)	Not described	(Z)	(Z)	(Z)
13			Ho et al.	x				x	x	X	Cancer Lett.	X	x	X	Detailed DMEM 10%FBS, CO2 5 and temp 37 described - including addons	Y	y	Y	Well performed	X	X	X	Lack description of weight	Y	Y	Y	Appropriate animals Difficult to assess whether animals were equal in baseline charateristics or not	(Z)	(Z)	(Z)	All female animals, unclear between groups	-	-	-	X	x	X	Refer to another paper Ragel et al. #74, but still well described. Slow injection. Replicable and transparent - detailed. Number of animals OK	Y	y	Y	Well performed	Z	Z	Z	Randomized	(Z)	(Z)	(Z)
14			Skibinski et al.	x				X	X	X	J Neurooncol.	X	x	X	Complete transparant description. Including temp 37/CO2 5%, DMEM with FBS10% and PS1%	Y	y	Y	Well performed	-	-	-	States Athymic mice, but unclear which specific breed. No weight - high fat diet	Y	Y	Y	Athymic animals are appropriate. Difficult to assess whether animals were equal in baseline charateristics or not	(Z)	(Z)	(Z)	All female animals, unclear between groups	-	-	-	X	x	X	Well described post-op care and well described injection protocol.	Y	y	Y	Well performed	(Z)	(Z)	(Z)	Not described	(Z)	(Z)	(Z)
15			Wang et al.	x				x	x	X	Annals of Clinical and Laboratory science	X	x	X	Describes typical CO2 incubator - No temp or CO2 settings. Rest is sufficiently detailed.	Y	y	Y	Well performed	(X)	(X)	(X)	Lacks sex, weight but rest is detailed	Y	Y	Y	Appropriate animals Difficult to assess whether animals were equal in baseline charateristics or not	(Z)	(Z)	(Z)	Unclear equal baseline characteristics	-	-	-	X	x	X	Feasible and transparent description. Replicable in experimental design aspect	Y	y	Y	Well performed	(Z)	(Z)	(Z)	Not described	(Z)	(Z)	(Z)
16			Zhang et al.	x				x	x	X	Frontiers in Oncology	X	x	X	Detailed, contains CO2 and temp. Match ATCC and cell line.	Y	y	Y	Well performed	(X)	X	(X)	Lack weight and manufacturer	Y	Y	Y	Appropriate animals	(Z)	(Z)	(Z)	Unclear - however randomization makes it coincidental	-	-	-	(X)	(x)	(X)	Sloppy description of experimental description: No description of volume injected or medium used. Randomized animals after tumors reached 5 mm	(Y)	(y)	(Y)	Uses human endpoints. Seems well peformed, but some aspects regarding model is missing	Z	Z	Z	Randomized after tumors reached 5 mm	(Z)	(Z)	(Z)
17			Angus et al.	x				X	X	X	Neuro-oncology	X	x	X	Complete transparent description. Supplemental	Y	y	Y	Well performed	(X)	X	(X)	Lacks weight, sex, otherwise detailed	Y	Y	Y	Appropriate animals	(Z)	(Z)	(Z)	Unclear between groups	-	-	-	-	-	-	Refer to another paper Burns et al 2013 #50. Hard to replicate without knowing how long the cells incubated before initiating treatment. - Burns et al. BLI the animals at 2 and 4 weeks to establish growth prior to treatment. ack description of how many animals were actually use to gain 40 with tumor. Refer to other paper. Lacks weight.	(Y)	(Y)	(Y)	Due to lack of reporting cannot be assessed properly. But seems well performed, why (Y)	(Z)	(Z)	(Z)	Not defined	(Z)	(Z)	(Z)
18			Boetto et al.			x		x	x	X	Oncogene	X	x	X	Well described lesion and lab work in relation to this	Y	y	Y	Well performed	X	X	X	Well described lesion and type, induction and origin of mice and breeding.	Y	Y	Y	Appropriate animals	NA	NA	NA	Not applicable - Neonates, but there are no differences in animals in group	-	-	-	X	x	X	Use of GEM technique well described regarding induction and origin of mice and breeding.	Y	y	Y	Experiment as a whole well performed	NA	NA	NA	Based on number of animals with a given DNA profile	(Z)	(Z)	(Z)
20			Tuchen et al.	x				x	x	X	European Journal of Cancers	(X)	x	(X)	Cell of origin described, and medium DMEM. Lack incubator setting. Describes resuspension medium	Y	y	Y	Well performed	(X)	(X)	(X)	Lack weight and sex.	(Y)	(Y)	(Y)	Appropriate animals, Great age difference.	(Z)	(Z)	(Z)	Not clearly described	-	-	-	X	x	X	Refers to Pachow #48. Detailed described - surgical, implantation, anesthesia, number of animals in survival study and treatment	Y	y	Y	Well performed	(Z)	(Z)	(Z)	Not described	(Z)	(Z)	(Z)
21			JIang et al		x			x	x	X	Mol Neurobiol	(X)	(X)	(X)	Whole tumor pieces, but was handled adequately, but poorly described WHO grade wise and which tumors were actually used and why the other 3 tumors were not used	(Y)	(Y)	(Y)	Seems adequately handled.	X	X	X	Describes sex, weight, age and how they were housed (but how many animals per cage) Well described a	Y	Y	Y	Appropriate animals	Z	Z	Z	describes principles	-	-	-	-	-	-	No description of experiment other than 'subrenal capsule model was performed'. Randomized	-	-	-	Cannot be assessed due to lack of reporting	Z	Z	Z	Randomized	(Z)	(Z)	(Z)
22			La Cava et al.	x				x	x	X	Animal Model Exp Med	-	-	-	Poor description, mentions medium and 7% FBS, but nothing else, not replicable., no description of incubation	-	-	-	Odd 7% FBS no justification, no reason for varius suspension 3-8 ul.	-	(X)	-	Lack weight, manufacturer - Not well described.	Y	Y	Y	Athymic nude animals appropriate, but poorly described in terms of weight	(Z)	(Z)	(Z)	Not clearly described	-	-	-	X	x	X	Detailed descriptions of various volumes and number of cells. They have low number of animals for so many interventions. Definitely replicable and feasible. However, problematic with so many interventions in few animals	(Y)	y	(Y)	Displays a range of cells and concentrations in too few animals.	NA	(Z)	NA	Not applicable - not intervention study	NA	(Z)	NA
23			Bähr et al	x				X	X	X	Oncology Letters	(X)	-	(X)	DMEM 10% FBS, glutamin and penstrep. Origin of IOMM-Lee described. Lack incubator setting	Y	-	Y	Seems well performed	X	X	X	Lack weight	Y	-	Y	Appropriate animals, all female similar charateristics due to this - No weight though, but can be looked up at manufacturers website	(Z)	(Z)	(Z)	Not clearly described	-	-	-	-	-	-	Refers to another paper #48 Pachow. Here they describe 16 8-10 weeks old nude mice with test of temsirolimus I.P. after 2 days. However not described in this paper. Therapy not described either. Method seems feasible, but can't be replicated - No mentioning of duration or therapy (might be the 25 mg/kg they mention and 24 hours prior to sacrifize). lacks how many mice they operated on and how man…	-	-	-	Cannot be assessed due to lack of reporting	(Z)	(Z)	(Z)	Poorly described	(Z)	(Z)	(Z)
24			Das et al	x				x	x	X	Clinical and Translational Oncology	-	-	-	Cell Origin described. Not mentioned how the cells were treated during experiment - What media etc. Radation part well described	-	-	-	Cannot be assessed due to poor reporting	X	X	X	Well described. Proper strain description, age and weight.	(y)	Y	(Y)	Large weight gap, which has not been accounted for.	(Z)	(Z)	(Z)	Not clearly described	-	-	-	-	-	-	Well described heterotopic part methodologically - Unclear number of animals. Orthotopic simply not replicable	-	-	-	Cannot be assessed due to lack of reporting	(Z)	(Z)	(Z)	Poorly described	(Z)	(Z)	(Z)
25			Wang et al	x				x	x	X	Oncology reports	X	x	X	Origin, incubator setting, origin of cells medium etc all described	Y	y	Y	Well performed	X	X	X	Number, sex, breed, age, weight all described	Y	Y	Y	Appropriate animals - Small margins (age and weight)	(Z)	(Z)	(Z)	Not clearly described	-	-	-	X	x	X	Well described, they lack injection volume, less important in flank studies - randomized- Detailed description	Y	y	Y	Well performed	Z	Z	Z	Randomized	(Z)	(Z)	(Z)
26		Established?	Nigim et al	x				x	x	X	Neuro-Oncology	(X)	(X)	(X)	Origin of cells included, cultured in DMEM medium alongside addons - well described. Cells resuspended in DMEM (3-5 ul) Lack incubator settings - However this is usually standard - Rest i appropriate.	Y	(Y)	Y	Well performed	X	X	X	lack weight	Y	Y	Y	Appropriate animals	(Z)	(Z)	(Z)	Not clearly described	-	-	-	X	X	X	Well performed. Easier to follow than the one above. Serial transplantation of tumor 50.000 cells to begin with in animals prior to xenografting 'new tumor' to their test subjects.	Y	Y	Y	Well performed (though a range of ul 3-5 ul)	(Z)	(Z)	(Z)	Not defined	(Z)	(Z)	(Z)
27			Karsy et al	x				x	x	X	World Neurosurgery	X	x	X	Detailed, CO2 and temp described. 70% confluence	Y	y	Y	Well performed	(X)	(X)	(X)	Lack weight and sex	Y	Y	Y	Appropriate animals	(Z)	(Z)	(Z)	Not clearly described	-	-	-	X	x	X	Well described, defintely feasible and replicable. Injection, anesthsia, placement, duration of experiment and number of animals	Y	y	Y	Well performed in all aspects	(Z)	(Z)	(Z)	Not described	(Z)	(Z)	(Z)
29			Peyre et al.			x		x	x	X	Oncotarget	X	x	X	Well described lesion and lab work in relation to this	Y	y	Y	Well performed	X	X	X	Well described lesion and type, induction and origin of mice and breeding.	Y	Y	Y	Appropriate animals	NA	NA	NA	Not applicable - Neonates, but there are no differences in animals in group	-	-	-	X	x	X	Use of GEM technique well described regarding induction and origin of mice and breeding.	Y	Y	Y	Well performed	NA	(Z)	NA	Based on number of animals with a given DNA profile	(Z)	(Z)	(Z)
31			Michelhaugh et al	x				x	x	X	J Transl Med	X	(X)	(X)	Origin of cells included, cultered in DMEM with full description. Changed 2-3 times/week. Lack incubator	Y	Y	Y	Well performed	-	-	-	Animal well chosen, lack ages for the various experiments, sex and weight.	(Y)	(Y)	Y	Appropriate animal.	(Z)	(Z)	(Z)	Not clearly described	-	-	-	-	-	-	Many facets in this paper. They use serial implantations to assess the tumor, However not very well described neither subcutanously or orthotopically. Hard to replicate completely. Seems well performed though.No mentioning of number of animals	(Y)	(Y)	(Y)	Seems well performed and feasible, but difficult to assess due to reporting	(Z)	(Z)	(Z)	No description of which animals received 5 or 10 ul and how it was decided	(Z)	(Z)	(Z)
32			Ding et al		x			x	x	X	Biomaterials	X	x	X	Well described protocol, which includes CO2 and temp. Origin of cells, passages, change of medium, DMEM 10% FBS.	Y	y	Y		(X)	X	(X)	Lack weight and manufacturer	Y	Y	Y	Appropriate animals	(Z)	(Z)	(Z)	Not clearly described	-	-	-	X	x	X	Include detailed description of injection use of matrigel, number of animals, and treatment protocol and assessment of outcome. Not randomized	Y	y	Y	Well performed	(Z)	(Z)	(Z)	No description	(Z)	(Z)	(Z)
33			Chow et al	x				x	x	X	Oncotarget	X	x	X	Origin of cells, DMEM, incubator settings all included	Y	y	Y	Well performed	-	-	-	SCID mice are appropriate, however lack weight, sex. Not replicable	Y	Y	Y	Appropriate animal	(Z)	(Z)	(Z)	Not clearly described	-	-	-	(X)	(X)	(X)	Duration not sufficiently described - within a range. Surgery properly described,	Y	y	Y	The method did seem feasible and well performed	(Z)	(Z)	(Z)	No description	(Z)	(Z)	(Z)
34			Park et al	x				x	x	X	J Neurooncol	X	x	X	Lack origin of IOMM-LEE, but refer to another work. DMEM and incubator setting	Y	y	Y	Well performed	-	-	-	Animals were chosen correctly, however not well described. Missing manufacturer and specific strain	Y	(Y)	(Y)	Appropriate animal, but poorly described hence cannot be properly assessed	(Z)	(Z)	(Z)	Not clearly described	-	-	-	-	-	-	Surgical procedure is not described, volume, matrigel etc.,Poorly describedCondition in which the animals are kept are not described either. 3 week duration	-	-	-	The method does not seem well performed.	(Z)	(Z)	(Z)	No description	(Z)	(Z)	(Z)
35			Jalali et al	x				x	x	X	Neuropathology and Applied Neurobiology	X	x	X	DMEM+ addons described,, Origin of cells. Knockdown described to a satisfactory degree,	Y	y	Y	Well performed	-	-	-	Lack weight and sex. SCID/NOD mice are appropriate	Y	Y	Y	Appropriate animal	(Z)	(Z)	(Z)	Not clearly described	-	-	-	-	-	-	Procedure not completely described. Setup with number of animals missing.	-	-	-	Not well performed, Describes burr hole placement as 'frontal right' - too heterogenous	(Z)	(Z)	(Z)	No description	(Z)	(Z)	(Z)
36			Senol et al	x				x	x	X	Oncogene	X	x	X	Cell origin , FLUC described, Dulbeccos imporved minimal essential medium with 15% and penstrep. Incubator 37/5. Harvesting medium etc. Detailed.	Y	y	Y	Well performed	X	X	X	Lack weight	Y	Y	Y	Appropriate animal	(Z)	(Z)	(Z)	Not clearly described	-	-	-	(X)	(X)	(X)	Procedure described with matrigel and bioiluminesence (from other litterature). Monitoring described. Duration described. Issue with 2 independent experiments which were performed, but not shown	Y	y	Y	Well performed	(Z)	(Z)	(Z)	No description	(Z)	(Z)	(Z)
37			Iwami et al	x				x	x	X	Brain Tumor Pathol	X	x	X	Cell origin, Midium described, incubator described	Y	y	Y	Well performed	X	X	X	Lack weight, rest is detailed	Y	Y	Y	Appropriate animal.	(Z)	(Z)	(Z)	Not clearly described	-	-	-	X	x	X	Refers to their own paper Iwami et al. 2012 for postglenoid injection, rest is completely written out. Both duration, number of animals used and procedure	Y	y	Y	Well performed	(Z)	(Z)	(Z)	No description	(Z)	(Z)	(Z)
38			Soto-Montenegro et al	x				x	x	X	Plos One	X	x	X	Cell origin, DMEM medium incl. Addons, incubator settings ok	Y	y	Y	Well performed	(X)	(X)	(X)	Lack weight and age, rest is detailed, which incl. Manufacturer, numbers	Y	Y	Y	Appropriate animal	(Z)	(Z)	(Z)	Not clearly described	-	-	-	X	x	X	Easy protocol, implantation explained, number, method and duration present	Y	y	Y	Well performed	(Z)	(Z)	(Z)	No description	(Z)	(Z)	(Z)
39			Gal-Gonzalez et al	x				x	x	X	Mol imaging Biol	X	X	X	Incubator, origin medium+addons well described	Y	y	Y	Well performed	-	-	-	Nude mice are appropriate, but age, weight etc. are lacking.	(Y)	(Y)	(Y)	Too lacking to determine proper use of animals - Strain is appropriate	(Z)	(Z)	(Z)	Not clearly described	-	-	-	-	-	-	No mentioning of volume, medium or otherwise, just number of cells. inoculation period not described and no comparison to histology for size measurements. Numbers OK	-	-	-	Cannot be assessed due to lack of reporting	-	-	-	Table shows unequal scans in various animals	(Z)	(Z)	(Z)
40			Wilisch-Neumann et al	x				x	x	X	Cancer Therapy: Preclinical	X	x	X	Describes cultured cells in dulbecco's eagle medium with 10% bovine serum, which is appropriate. No mentioning of CO2% or temperature but rest is very detailed, hence X	Y	y	Y	Well performed	(X)	(X)	(X)	Lacks weight and sex - rest is detailed.	Y	Y	Y	Appropriate animal	(Z)	(Z)	(Z)	Not clearly described	-	-	-	X	x	X	Experimental design easy to understand and well described. Inoculation period number etc. Well described. Not randomized	Y	y	Y	Well performed	(Z)	(Z)	(Z)	No description	(Z)	(Z)	(Z)
43			Kilic et al				x	x	x	X	World Neurosurgery	X	x	X	Not cells, but tissue was stored in liquid nitrogen. Tissue was randomly selected.	Y	y	Y	Adequate for experiments	(X)	-	(X)	. Lack manufacturer and age - Broad weight gap.	(Y)	Y	(Y)	No immunoactivity in the eye ball. Appropriate animal. Broad undefined age gap	(Z)	(Z)	(Z)	Not clearly described	-	-	-	X	x	X	Describe 18 tumors into 72 animals, Diveded into WHO grades (6 of each grade) well described, transparant and ea. sy to follow. Is it an (X)	Y	y	Y	Technical well performed	(Z)	(Z)	(Z)	Not described	(Z)	(Z)	(Z)
46			Iwami et al	x				x	x	X	Neuro-Oncology	X	x	X	origin, medium+addons, incubator setting	Y	y	Y	Well performed	(X)	(X)	(X)	Lacks weight and sex - Strain and bred very thorough why the (X) and not -.	Y	Y	Y	Appropriate animal	(Z)	(Z)	(Z)	Not clearly described	-	-	-	X	x	X	Transparent, feasible and well performed. - Surgically very thorough. Randomized	Y	y	Y	Well performed	Z	Z	Z	Randomized	(Z)	(Z)	(Z)
48			Pachow et al	x				x	x	X	Cancer Therapy: Preclinical	(X)	(x)	(X)	Describes cultured cells in dulbecco's eagle medium with 10% bovine serum, which is appropriate. No mentioning of CO2%	Y	y	Y	Well performed	(X)	-	(X)	Lacks weight and sex - rest is detailed.	Y	Y	Y	Appropriate animal	(Z)	(Z)	(Z)	Not clearly described	-	-	-	X	x	X	Experimental design easy to understand and well described	Y	y	Y	Well performed	(Z)	(Z)	(Z)	Not described	(Z)	(Z)	(Z)
49		a - GEM	Peyre et al.			x		x	x	X	Brain Pathology	-	-	-	Refers to previous work by same group - Lack proper description in paper	-	-	-	Based on previous litterature, but not described in a detail to be assessed properly	(X)	(X)	(X)	Refers to other paper#53	Y	Y	Y	Appropriate model and animals	NA	NA	NA	Not applicable - Neonates, but there are no differences in animals in group	-	-	-	-	-	-	Describes Acquisition protocol sufficiently. Describes establishment using ad cre, but no details	-	-	-	Cannot be assessed due to lack of reporting	NA	(Z)	NA	Based on number of animals with a given DNA profile	NA	(Z)	NA
49		b - Syngetic	Peyre et al.				x	x	x	X	Brain Pathology	-	-	-	Lacks description of cells and handling. Refers to other paper #53	-	-	-		-	-	-	Lacks weight, age and manufacturer of animals	Y	Y	Y	Appropriate animals for a syngeneic model	(Z)	(Z)	(Z)	Not clearly described	-	-	-	(X)	-	-	Lack coordinates for implantation, Difficult to asses which mice had low and high number of cells. Great difference in implanted cells. Long infusion time good.	(Y)	-	-	Seems feasible but difficult to replicate.	(Z)	(Z)	(Z)	Not described	NA	(Z)	NA
50			Burns et al	x				x	x	X	Cancer Res	X	(X)	(X)	Origin of cells, described, DMEM incl addons. Sufficiently described	Y	y	Y	Well performed	(X)	(X)	(X)	Lacks weight and sex - rest is detailed.	Y	Y	Y	Appropriate	(Z)	(Z)	(Z)	Not clearly described	-	-	-	-	-	-	Experiment seemed well performed, well described procedure. However, number of animals for the different groups are elusive. Described n=5 at one point, however they show bioiluminesence for 2 AR-12, 1 control and 1 AR-42	Y	y	Y	Seems well performed	(Z)	(Z)	(Z)	Not described	(Z)	(Z)	(Z)
51			Friedrich et al		x			x	x	X	Acta Neurochir	X	x	X	Well described protocol, which includes CO2 and temp, handling and origin, DMEM+addons.	Y	y	Y		X	X	X	Lack manufacturer	Y	Y	Y	Appropriate	(Z)	(Z)	(Z)	Not clearly described	-	-	-	X	x	X	Problem with number of animals. Numbers do not add up in the end, but this is due to some animals used to test placement of cells. Seems well performed, but no tumor take rate for individual tumor/xenograft pairs	Y	y	Y	Well described and performed	(Z)	(Z)	(Z)	Not described	(Z)	(Z)	(Z)
52			Kliese et al	x				x	x	X	Oncogene	(X)	(X)	(X)	Detailed, origin described, dmem described, icubator not described,but rest is detailed, so implied	Y	y	Y		(X)	(X)	(X)	Swiss mice are appropriate, however lack sex. Age gap	(Y)	(Y)	(Y)	Age gap 7-11 and 12-15 year old. Heterogenous groups	-	(Z)	-	Cannot be randomly since various ages	-	-	-	X	x	X	Numbers described, clearly described in terms of design and duration	Y	y	Y	Well performed	(Z)	(Z)	(Z)	Not described	(Z)	(Z)	(Z)
53		a - GEM	Peyre et al.			x		x	x	X	Oncogene	X	(X)	X	Well described lesion. Refers to other paper from the same group.	Y	y	Y		X	X	X	Very detailed.	Y	Y	Y	Well performed	NA	NA	NA	Not applicable - Neonates, but there are no differences in animals in group	-	-	-	X	X	X	Genetic lesion and animals well written	Y	Y	Y	Well performed	NA	NA	NA	Based on number of animals with a given DNA profile	(Z)	(Z)	(Z)
53		b - Syngetic	Peyre et al.				x	x	x	X	Oncogene	(X)	(X)	(X)	Cells extracted directly from animals - cultured in DMEMIncubator not described	Y	Y	Y	Well performed	(X)	(X)	(X)	Lacks weight and manufacturer of animals	Y	Y	Y	Appropriate	(Z)	(Z)	(Z)	Not clearly described	-	-	-	-	-	-	Lack coordinates for implantation and method, lack description of take rate of Cranial cervical junction and convexity. Difficult to asses which mice had low and high number of cells. Great difference in implanted cells. Long infusion time good.	(Y)	(Y)	(Y)	Seems feasible but difficult to replicate	(Z)	(Z)	(Z)	Not described	(Z)	(Z)	(Z)
54			Takeda et al	x				x	x	X	Oncotarget	(X)	X	(X)	Detailed enough, but lacks temperature and CO2 - Implied	Y	y	Y	Well performed	(X)	(X)	(X)	Lacks weight and sex - rest is detailed.	Y	Y	Y	Appropriate	(Z)	(Z)	(Z)	Not clearly described	-	-	-	X	x	X	Experimental design easy to understand. Refers to previous works in regards to establishment.	Y	y	Y	Well performed	(Z)	-	(Z)	Not described	(Z)	(Z)	(Z)
57			Friedrich et al		x			x	x	X	Journal of Neuroscience Methods	X	X	X	Well described protocol, which includes CO2 and temp. Origin of cells, passages, change of medium, DMEM 10% FBS.	Y	Y	Y	Well performed	X	X	X	Lack manufacturer	Y	Y	Y	Appropriate	(Z)	(Z)	(Z)	Not clearly described	-	-	-	X	x	X	Complete description: Technical, duration - replicable	Y	y	Y	Well performed	(Z)	(Z)	(Z)	Not described	(Z)	(Z)	(Z)
61			Gogineni et al	x				x	x	X	Cancer Lett	X	x	X	Origin, incubator, medium all described	Y	y	Y	Well performed	-	-	-	Nude mice are appropriate, but the strain is not described further, which makes it difficult to assess. Not described at all	-	-	-	Cannot be assessed	-	(Z)	-	No way of knowing based on the writing	-	-	-	-	-	-	Refers to other studies McCutcheon et al 2000 and Ragel et al 2008, which do not have 100% identical protocols. The paper do not describe their protocol in sufficient details.	-	-	-	Cannot be assessed due to lack of reporting	(Z)	(Z)	(Z)	Not described	(Z)	(Z)	(Z)
64			Kalamarides et al.			x		x	x	X	Oncogene	X	x	X	Well described	Y	y	Y	Well performed	X	X	X	Very detailed	Y	Y	Y	Appropriate	NA	NA	NA	Not applicable - Neonates, but there are no differences in animals in group	-	-	-	X	x	X	Genetic lesion and animals well written	Y	y	Y	Well performed	NA	(Z)	NA	Based on number of animals with a given DNA profile	(Z)	(Z)	(Z)
65			Rath et al				x	x	x	X	Exp Mol Pathol	(X)	(X)	(X)	Well described thorough. Lack incubator settings	Y	y	Y	Well performed	X	X	X	Well described, detailed. Lack weight	Y	Y	Y	Appropriate	(Z)	(Z)	(Z)	Not clearly described	-	-	-	X	x	X	Heterotopic experiment, but well described	Y	y	Y	Well performed	(Z)	(Z)	(Z)	Not described	(Z)	(Z)	(Z)
66			Hueng et al				x	x	x	X	J Neurooncol	X	x	X	Very detailed. Lack CO2 setting on incubator. Origin of cells.	Y	Y	Y	Well performed	X	X	X	Lack manufacturer, but thoroughly enough described	Y	Y	Y	Appropriate	(Z)	(Z)	(Z)	Not clearly described	-	-	-	(X)	(X)	(X)	Describe striatum injection, but no coordinates.	(Y)	(Y)	(Y)	Cannot be assessed properly due to lack of reporting	(Z)	(Z)	(Z)	Not described, but probably no	(Z)	(Z)	(Z)
67			Petermann et al	x				x	x	X	Brain Pathology	(X)	(X)	(X)	Origin of cells described, no mentioning of medium, but describe they were resuspended in DMEM+FCS10% so ok, no description of incubator settings	(Y)	(Y)	(Y)	Cannot be assessed due to poor reporting	-	-	-	In house bred with the given features is appropriate. Lack sex and weight	Y	Y	Y	Appropriate animal	(Z)	(Z)	(Z)	Not clearly described	-	-	-	(X)	(X)	(X)	Tumor incubation and coordinates are well described. However injection volume is not described. seems feasible and well performed, but cannot be certain	(Y)	(Y)	(Y)	Cannot be assessed properly due to lack of reporting	(Z)	(Z)	(Z)	Not described, but probably no	(Z)	(Z)	(Z)
69			Haase et al	x				x	x	X	Neuro-Oncology	X	x	X	Origin, incubator medium all well described	Y	y	Y	Well performed	(X)	(X)	(X)	Lacks weight age - rest is detailed.	Y	Y	Y	Appropriate	(Z)	(Z)	(Z)	Not clearly described	-	-	-	X	x	X	Experimental design easy to understand. Refers to previous works in regards to establishment. Numbers included	Y	Y	Y	Well performed	(Z)	(Z)	(Z)	Not described, but probably no	(Z)	(Z)	(Z)
70			Ge et al	x				x	x	X	Cancer Cell International	(X)	(X)	(X)	Again misses temperature and CO2, but usually standard. Origin and medium described	Y	y	Y	Seems well performed	(X)	(X)	(X)	Lack weight and sex	Y	Y	Y	Appropriate	(Z)	(Z)	(Z)	Not clearly described	-	-	-	(X)	(X)	(X)	Injection volume or medium are not described. seems feasible and well performed, but cannot be certain	(Y)	(Y)	(Y)	Cannot be assessed properly due to lack of reporting. Low number of animals	(Z)	(Z)	(Z)	Not described, but probably no	(Z)	(Z)	(Z)
71			Kargiotis et al	x				x	x	X	Int J Oncol	X	x	X	Well described protocol which includes CO2 and temp, origin and medium.	Y	y	Y	Well performed	-	-	-	Nude mice are appropriate, but they lack description of manufacturer and specific breed. Furthermore lack weight.	(Y)	(Y)	(Y)	Appropriate type	(Z)	(Z)	(Z)	Not clearly described	-	-	-	(X)	(X)	(X)	Lacks inj. Volume (less important) no mentioning of resuspensionWell described duration and design. No randomization or blinding	(Y)	(Y)	(Y)	Design is well performed, but issues with establishment of model. Lacking information lessen feasibility	(Z)	(Z)	(Z)	Not clearly described	(Z)	(Z)	(Z)
73			Ragel et al	x	x			x	x	X	Surgical Neurology	X	x	X	Well described protocol which includes CO2 and temp, origin and medium.	Y	y	Y	Well performed	X	(X)	(X)	Appropriate strain and well enough described. Lacks weight and sex	Y	Y	Y	Appropriate type	(Z)	(Z)	(Z)	Not clearly described	-	-	-	X	x	X	Most of the experiments are well described. However, they have a range of injected cells which lessens replicability in IOMM-Lee and CH-157 - This is due to the nature of 3 years of lab work presented.	Y	y	Y	Well performed	(Z)	(Z)	(Z)	Not clearly described	(Z)	(Z)	(Z)
74			Ragel et al	x				x	x	X	J Neurosurg	X	-	X	Origin, DMEM+addons, incubator settings all present	Y	-	Y	Well performed	X	X	X	Lack weight, rest is detailed	Y	Y	Y	Appropriate type	(Z)	(Z)	(Z)	Not clearly described	-	-	-	X	x	X	Detailed description and well performed. Uses different number of cell to assess survival timess. Well described use of animals	Y	y	Y	Well performed	(Z)	(Z)	(Z)	Not clearly described	(Z)	(Z)	(Z)
75			Baia et al	x				x	x	X	Brain Pathology	-	-	-	Handling of cells not described, but the generation of green fluorescent and firefly luciferase	-	-	-	Cannot be assessed due to poor reporting	(X)	(X)	(X)	Athymic mice are appropriate, however lacks manufacturer and further detail into the strain. Also lack weight.	(Y)	Y	Y	Appropriate type	(Z)	(Z)	(Z)	Not clearly deescribed	-	-	-	X	x	X	The establishment study is definitely well described.Varying cell /inj conc, but swell described.	Y	y	Y	Well performed	(Z)	(Z)	(Z)	Not clearly described	(Z)	(Z)	(Z)
76			Morrison et al.			x		x	x	X	Toxicol Pathol	X	x	X	Well described	Y	y	Y	Well performed	X	X	X	Very detailed, whole breeding process well described	Y	Y	Y	Well performed	NA	NA	NA	Not applicable - Neonates, but there are no differences in animals in group	-	-	-	X	x	X	Everything described in detail including manufacturer. Furthermore, experiment duration with survival study	Y	y	Y	Well performed	NA	(Z)	NA	Based on number of animals with a given DNA profile	(Z)	(Z)	(Z)
77			Tummalapalli et al	x				x	x	X	Int J Oncol	X	x	X	Well described protocol which includes CO2 and temp. And origin of cells	Y	y	Y	Well performed	-	-	-	Not described, no sex, weight, age, manufacturer - Athymic nude mice is appropriate why (Y)	(Y)	(Y)	(Y)	Well performed	(Z)	(Z)	(Z)	Not clearly deescribed	-	-	-	-	-	-	Implantation protocol not described, survival or duration not thoroughly described.	-	-	-	Performance cannot be assessed	-	(Z)	-	Describes a predefined control group	(Z)	(Z)	(Z)
79			Cargioli et al	x				x	x	X	Neurosurgery	X	x	X	Well described protocol, which includes CO2 and temp + immortalization	Y	y	Y	Well performed	X	(X)	X	Lack weight, rest is good	Y	Y	Y	Well performed	(Z)	(Z)	(Z)	Not clearly deescribed	-	-	-	X	x	X	Well described protocol, feasible and transparant. Even comments on why they perform craniotomy (to reduce cell backflow)	Y	y	Y	Well performed	(Z)	(Z)	(Z)	Not clearly described	(Z)	(Z)	(Z)
80			Chen et al		x			x	x	X	Journal of Huazhong University of Science and Technology	(X)	(X)	(X)	Origin of cells, DMEM+addons, passages described. Incubator settings not described	Y	y	Y	Seems well performed	-	-	-	Nude mice are appropriate, but no descriptions of the type, age, sex, weight etc.	(Y)	(Y)	(Y)	Cannot be assessed properly	(Z)	(Z)	(Z)	Not clearly deescribed	-	-	-	-	-	-	Refers to another paper Malham et al#99 who uses 2 different methods. Since they made cell stocks one might assume they did that, however nothing is described in detail. Can not be replicated and performance can not be assessed. Number of animals described. Difficult to assess which tumors were used for the 2 groups	-	-	-	Performance cannot be assessed	(Z)	(Z)	(Z)	Not clearly described	(Z)	(Z)	(Z)
81			Gupta et al	x				x	x	X	J Neurosurg	X	x	X	Well described protocol which includes CO2 and temp.	Y	y	Y	Seems well performed	X	X	X	Everything is described and appropriate	Y	Y	Y	Well performed	(Z)	(Z)	(Z)	Not clearly deescribed	-	-	-	(X)	(X)	(X)	They have not described volume or if they used matrigel or not, but seems well performed other than that. Duration and treatment well described.	Y	y	Y	Well performed	(Z)	(Z)	(Z)	Not clearly described	(Z)	(Z)	(Z)
82			Ragel et al	x	x			x	x	X	Cancer	X	(X)	X	Well described protocol which includes CO2 and temp. They do not describe origin of primary human cell line, but being 'benign'.	Y	(Y)	(Y)	Well performed	(X)	X	(X)	Appropriate strain and well enough described. Lacks weight and sex	Y	Y	Y	Well performed	(Z)	(Z)	(Z)	Not clearly deescribed	-	-	-	(X)	x	(X)	They do not describe the tumor they use. Rest is detailed	Y	y	Y	Well performed	(Z)	(Z)	(Z)	Not clearly described	(Z)	(Z)	(Z)
83			Ragel et al	x	x			x	x	X	Neurosurgery	X	x	X	Well described protocol which includes CO2 and temp., origin and handling	Y	y	Y	Well performed	(X)	(X)	(X)	Appropriate strain and well enough described. Lacks weight and sex	Y	Y	Y	Well performed	(Z)	(Z)	(Z)	Not clearly deescribed	-	-	-	(X)	x	(X)	They do not describe primary tumor tumor they use. The study seems well performed, but they treat the animals ad libitum and did not do blood draws, so we do not know the levels of drugs/toxicity	(Y)	y	(Y)	Seems well performed	(Z)	(Z)	(Z)	Not clearly described	(Z)	(Z)	(Z)
84			Kondraganti et al	x				x	x	X	Int J Oncol	X	x	X	Well described protocol which includes CO2 and temp. Complete	Y	y	Y	Well performed	-	(X)	-	Nude mice are appropriate, however strain, weight and manufacturer is lacking	(Y)	(Y)	(Y)	Appropriate animal, but not well described too assess methodological approach	(Z)	(Z)	(Z)	Not clearly deescribed	-	-	-	-	-	-	No description of placement, but 'brain'. Furthermore no description of number of animals. Study can not be assessed in regards to feasibility, but based on this it cannot be replicated. No description of number of animals	-	-	-	Cannot be assessed	(Z)	(Z)	(Z)	Not clearly described	(Z)	(Z)	(Z)
86			Kondraganti et al	x				x	x	X	Int J Oncol	X	x	X	Well described protocol which includes CO2 and temp - Including the transfection	Y	y	Y	Well performed	-	-	-	Athymic nude mice are appropriate, however lack strain, weight, age and manufacturer	(Y)	Y	(Y)	Appropriate animal, but not well described too assess methodological approach	(Z)	(Z)	(Z)	Not clearly deescribed	-	-	-	-	-	-	Poorly described. No total number for subcutanous. Again a 'brain' injection. Duration is stated, however does not seem feasible with 4 weeks induction time in IOMM-Lee with fatalities - Not described.	-	-	-	Poorly	(Z)	(Z)	(Z)	Not clearly described	(Z)	(Z)	(Z)
87			Kanno et al	x				x	x	X	Neuro-Oncology	X	x	X	Well described protocol which includes CO2 and temp - including establishment of CD163-overexpressing cells. And also origin	Y	y	Y	Well performed	-	-	-	Nude mice are appropriate, however strain, weight, sex and manufacturer is lacking	(Y)	(Y)	(Y)	Appropriate animal, but not well described too assess methodological approach	(Z)	(Z)	(Z)	Not clearly deescribed	-	-	-	(X)	-	(X)	All information can be found. No mentioning of housing conditions. Lacking description	(Y)	(y)	(Y)	Cannot be properly assessed	(Z)	(Z)	(Z)	Not clearly described	(Z)	(Z)	(Z)
89		Ben-Men-1 establishment study	Püttmann et al	x				x	x	X	Laboratory Investigation	X	x	X	Well described protocol which includes CO2 and temp and hTERT immortalization.	Y	y	Y	Well performed	X	X	X	Lack weight, rest is detailed	Y	Y	Y	Appropriate	NA	Z	NA	Only 1 group	-	-	-	X	x	X	Thorough and well described. Well performed.	Y	y	Y	Well performed Only 5 animals	NA	NA	NA	Only 1 group - Establishment paper	NA	NA	NA
92		HKBMM establishment study	Ishiwata et al	x				x	x	X	Human Cell	X	x	X	Well described protocol which includes CO2 and temp. Origin	Y	y	Y	Well performed	X	X	X	Lack weight, rest is detailed	Y	Y	Y	Appropriate	NA	Z	NA	Only 1 group	-	-	-	(X)	(x)	(X)	Total volume or medium not described. Rest is detailed.	(Y)	(y)	(Y)	Only 3 animals	NA	NA	NA	Only 1 group - Establishment paper	NA	NA	NA
93			Surace et al	x				x	x	X	Ann Neurol	-	-	-	Culturing of IOMM-Lee cells not described only transfection	-	-	-	Poorly described, cannot be assessed	(X)	(X)	(X)	Lack weight and manufacturer	Y	Y	Y	Appropriate	(Z)	(Z)	(Z)	Not clearly deescribed	-	-	-	X	x	X	Uses matrigel, detailed enough.	Y	y	Y	Well performed	(Z)	(Z)	(Z)	Not clearly described	(Z)	(Z)	(Z)
96			Hu et al		x			x	x	X	J Neurooncol	(X)	(X)	(X)	Origin of cells described, CD105 part well described, describe culturing in DMEM, No mentioning of incubator.	(Y)	(Y)	(Y)	Seems well performed	(X)	(X)	(X)	Thorough description beside manufactuer and weight	Y	Y	Y	Appropriate	(Z)	(Z)	(Z)	Not clearly deescribed	-	-	-	-	-	-	No description of orthotopic procedure. Lacks survival curves - wierd with a suplemental table with even more animals not described in the table for the intracranial implantations.	-	-	-	Cannot be assessed due to lack of reporting	(Z)	(Z)	(Z)	Not clearly described	(Z)	(Z)	(Z)
97			Salhia et al	x				x	x	X	Neoplasia	X	x	X	Well described protocol which includes CO2 and temp.	Y	y	Y	Well performed	X	X	X	Completely described.	Y	Y	Y	Appropriate	(Z)	(Z)	(Z)	Not clearly deescribed	-	-	-	X	x	X	Detailed described procedure. No coordinates described, but the procedure it self is well described - Honest in regards of the placement - Does not influence negatively in regards to this study. Randomized treatment	Y	y	Y	Well performed	Z	Z	Z	Randomized	Z	Z	Z
98			Kalamarides et al.			x		x	x	X	Genes & development	X	x	X	Bench top lesion etc. thoroughly described	Y	y	Y	Well performed	X	X	X	Target gene and cross-bred. Animals were gifts or in house breeds it seems.	Y	Y	Y	Appropriate	NA	NA	NA	Not applicable - Neonates, but there are no differences in animals in group	-	-	-	X	x	X	Well written description - Has led to studies replicating results	Y	y	Y	Well performed	NA	(Z)	NA	Based on number of animals with a given DNA profile	(Z)	(Z)	(Z)
99			Malham et al		x			x	x	X	British Journal of Neurosurgery	-	-	-	Origin described. Not described besides 'cells were disagrated to form a single cell suspension'	-	-	-	Cannot be assessed due to poor reporting	(X)	(X)	(X)	Lacking age and sex of animals. Rest is appropriate. Strain well described alongside manufacturer	Y	Y	Y	Appropriate animals	(Z)	(Z)	(Z)	Not clearly deescribed	-	-	-	-	-	-	Not described, but 'implanted, hard to replicate and is not transparant. Number of animals sufficiently described.	(Y)	-	Y	Cannot be assessed due to lack of reporting	-	(Z)	-	Design of study with tumor straigt from surgery to animals. Cannot be allocated	(Z)	(Z)	(Z)
100			Jensen et al		x			x	x	X	Surg Neurol	-	-	-	No description of cell handling other than 1-2 passage	-	-	-	Cannot be assessed due to poor reporting	X	X	X	Well described - Lack weight	Y	Y	Y	Appropriate animals	(Z)	(Z)	(Z)	Not clearly deescribed	-	-	-	(X)	(X)	(X)	Well performed study, however not transparant in terms of TTR - assuming 100% in all animals due to no descriptions. Problem with mixing primary tumors in xenografted - No 1:1 comparisons or characterizations of primary tumors	(Y)	(Y)	(Y)		(Z)	(Z)	(Z)	unclear	-	(Z)	-
101			McCutcheon et al		x			x	x	X	J Neurosurg	(X)	(x)	(X)	Definetely feasible, they do not describe incubation of 37 degrees or CO2.	(Y)	(y)	(Y)	Seems well performed	X	X	X	Well described	Y	Y	Y	Appropriate animals	(Z)	(Z)	(Z)	Not clearly deescribed	-	-	-	X	(x)	X	Detailed description of experiement as a whole. Clear and transparent	(Y)	y	(Y)	Very few animals/tumor	Z	Z	Z	Too few animals/tumor for allocation, but randomized (1:1)	(Z)	(Z)	(Z)
102			Gogineni et al	x				x	x	X	Int j Oncol	X	x	X	Well described protocol which includes CO2 and temp and origin	Y	y	Y	Well performed	-	-	-	Nude mice are appropriate, but the strain is not described further, which makes it difficult to assess	-	-	-	Cannot be assessed properly	(Z)	(Z)	(Z)	Not clearly deescribed	-	-	-	X	x	X	Clearly descriped in detail	Y	y	Y	Seems well performed	(Z)	(Z)	(Z)	Not described	(Z)	(Z)	(Z)
103			McCutcheon et al	x	x			x	x	X	J Neurosurg	X	x	X	Well described easy to follow - Well performed. Origin, DMEM, incubator all described	Y	y	Y	Well performed	X	X	X	Athymic nude mice are appropriate, contains all details, but manufacturer	Y	Y	Y	Appropiate animals	(Z)	(Z)	(Z)	Not clearly deescribed	-	-	-	X	x	X	Thorough and well described. Well performed. Procedure and duration completely described	Y	y	Y	Well performed	(Z)	(Z)	(Z)	Not described	(Z)	(Z)	(Z)
104			Kalamarides et al.			x		x	x	X	Brain Pathology	(X)	(X)	(X)	Refers to previous work.	Y	(Y)	Y	Well performed	X	X	X	Detailed described FVB/N strain	Y	Y	Y	Appropriate animal	NA	NA	NA	Not applicable - Neonates, but there are no differences in animals in group	-	-	-	X	x	X	Well written description - Even more thorough than #98	Y	y	Y	Well performed	NA	Z	NA	Based on number of animals with a given DNA profile	(Z)	(Z)	(Z)
105		Same group as 146	Tsujino et al				x	x	x	X	Acta Neuropathol	X	x	X	Well described cell handling and incubation.	Y	y	Y	Well performed	X	(X)	X	Well described demographics. F344 rat not immunesupressed - rat tumor (Original) comes from a F344 rat, appropriate in a rat tumor model	(Y)	Y	(Y)	Broad age gap	(Z)	(Z)	(Z)	Not clearly deescribed	-	-	-	-	-	-	Poorly described number of animals and tumor take rate. Well described demographics. However, again varying age 6-14 weeks. side-note: Higher weight than #146 despite being younger	-	-	-	Cannot be assessed properly due to lack of reporting	(Z)	(Z)	(Z)	Not described	(Z)	(Z)	(Z)
106			Schrell et al		x			x	x	X	J Neurosurg	X	x	X	Whole tumor pieces, characteristics not described, but handling well described	Y	y	Y	Well performed	X	X	X	Well described - Lack manufacturer	Y	Y	Y	Appropriate animals	(Z)	(Z)	(Z)	Not clearly deescribed	-	-	-	(X)	(X)	(X)	No mentioning of tumor characteristics - which tumors were xenografted in which animals.	(Y)	(Y)	(Y)	Cannot be assessed properly due to lack of reporting	-	-	-	Design with fresh tissue => animals	-	(Z)	-
107			Yazaki et al	x				x	x	X	Cancer Research	-	(X)	-	Not descriptive enough. Difficult to asses what was in the medium. Incubation settings not noted	-	(y)	-	Cannot be assessed due to poor reporting	X	X	X	Well described in detail	Y	Y	Y	Appropriate animals	(Z)	(Z)	(Z)	Not clearly deescribed	-	-	-	X	x	X	Well described, transparant and well performed- Randomized	Y	y	Y	Well performed	Z	(Z)	Z	Description of randomization, but not how.	(Z)	(Z)	(Z)
108			Yazaki et al		x			x	x	X	Journal of Neuro-Oncology	X	x	X	Sufficiently described method - Whole tumor pieces	Y	y	Y	Well performed	X	X	X	Well described	Y	Y	Y	Appropriate type	(Z)	(Z)	(Z)	Not clearly deescribed	-	-	-	X	x	X	Not equal sizes of tumor implants (0.5-2.0mm). Not well defined which cells were implanted in which animals	(Y)	y	(Y)	Varying tumor implant size	(Z)	(Z)	(Z)	Not described	(Z)	(Z)	(Z)
109			Matsuda et al		x			x	x	X	J Neurosurg	(X)	(X)	(X)	Lack description of passages and incubator	Y	y	Y	Cannot be assessed due to poor reporting	(X)	(X)	(X)	Lacks weight and manufacturer	Y	Y	Y	Appropriate animal	(Z)	(Z)	(Z)	Not clearly deescribed	-	-	-	X	x	X	Refers to Medhkour et al. #113 with an alteration. Well performed and transparant.	Y	y	Y	Well performed	(Z)	(Z)	(Z)	Not described	(Z)	(Z)	(Z)
110			Lee	x				x	x	X	Neurosurgery	X	x	X	Well described protocol, which includes CO2 and temp and origin of cells	Y	y	Y	Well performed	X	x	X	Well described, lack weight	Y	Y	Y	Appropriate animal	NA	NA	NA	1 group	-	-	-	X	x	X	Well described, transparant and well performed	Y	y	Y	Well performed	NA	NA	NA	non-interventional	NA	NA	NA
111			Tanaka et al	x				x	x	X	Cancer	X	x	X	Well described protocol, which includes CO2 and temp.	Y	Y	Y	Well performed	X	X	X	Lack weight as the only thing	Y	Y	Y	Appropriate animal	(Z)	(Z)	(Z)	Not clearly deescribed	-	-	-	(X)	(X)	(X)	Injection volume and medium is not described. Not described in methods section. Few animals	(Y)	(y)	(Y)	Few animals	NA	NA	(Z)	Design with 3 passages in 3 animals	NA	NA	NA
113			Medhkour et al		x			x	x	X	J Neurosurg	X	x	X	Well described. Origin, medium and incubator settings well described. Also subpart with whole tumor pieces	Y	y	Y	Well performed	-	-	-	Appropriate animal, but lack age, manufacturer	Y	(Y)	Y	Appropriate animal	(Z)	(Z)	(Z)	Not clearly deescribed	-	-	-	-	-	-	Well described surgical procedure. Difficult to assess incubation period and number of animals = difficult to assess tumor take rate	Y	y	Y	Procedure is feasible and transparant however number of animals and TTR cannot be assessed hence methodology difficult to assess	(Z)	NA	(Z)	Not described	(Z)	NA	(Z)
114			Olson et al		x			x	x	X	J Neurosurg	-	-	-	Whole tumor pieces. Simple procedure. No description of tissue handling	-	-	-	Cannot be assessed due to poor reporting	(X)	(X)	(X)	Well described, but no age or manufacturer	Y	Y	Y	Appropriate animal	(Z)	(Z)	(Z)	Not clearly deescribed	-	-	-	X	x	X	Well described procedure and duration time. Transparent, feasible and well done	(Y)	y	(Y)	Well performed, but small number of animals	(Z)	(Z)	(Z)	Not described	(Z)	(Z)	(Z)
124			Waldt et al.	x				x	x	X	Journal of Neuroscience Methods	X	x	X	Detailed Incubator, cell procedure (generation of NF2- cell line), medium and origin	Y	y	Y	Well performed	(X)	X	(X)	Lack sex and weight	Y	Y	Y	Appropriate animal	(Z)	(Z)	(Z)	Not clearly deescribed	-	-	-	X	x	X	Method is feasible and well described. No randomization	Y	y	Y	Well performed	(Z)	(Z)	(Z)	Not described	(Z)	(Z)	(Z)
127			Dijkstra et al	x				x	x	X	Journal of Neuro-Oncology	(X)	(X)	(X)	Refers to other papers, without describing them themselves. However, referenced papers adequately described.	(Y)	(Y)	(Y)	Cannot be assessed due to poor reporting	-	-	-	Age, sex and weight lacks	(Y)	(Y)	Y	Appropriate animal	(Z)	(Z)	(Z)	Not clearly deescribed	-	-	-	-	-	-	No mentioning of number of animals and period of incubation. Very lacking. Paper focuses on image modality and tracer uptake. Important with number of animals in this regard.	-	-	-	Cannot be assessed due to lack of reporting	(Z)	(Z)	(Z)	Not described	(Z)	(Z)	(Z)
133			Baia et al				x	x	x	X	Mol Cancer Res	X	x	X	Very detailed cell protocol.	Y	y	Y	Well performed	-	-	-	Athymic is an appropriate animal model, however no description of place of purchase, strain, sex or weight	(Y)	(Y)	(Y)	Cannot be assessed properly	(Z)	(Z)	(Z)	Not clearly deescribed	-	-	-	X	x	X	Well described. Procedure, Survival study design	Y	y	Y	Well performed	(Z)	(Z)	(Z)	Not described	(Z)	(Z)	(Z)
134			Toktas et al				x	x	x	X	Neurosurgery	X	x	X	Not cells, but tissue was stored in liquid nitrogen	Y	y	Y	Well performed	-	-	-	No immunoactivity in the eye ball. Appropriate animal. Lack manufacturer and age	Y	Y	Y	Appropriate	(Z)	-	(Z)	Not clearly deescribed	-	-	-	X	x	X	Only 1 xenograft/rat why the (Y). Well described, transparant and easy to follow	(Y)	(y)	(Y)	Few animals	-	(Z)	-	1 tumor/animal cannot be randomized	(Z)	(Z)	(Z)
135		Dorsal skinfold model as well, not included - again could be a misc	Tummalapalli et al	x				x	x	X	Int J Oncol	X	x	X	Well described protocol, which includes CO2 and temp and origin of cells	Y	y	Y	Well performed	-	-	-	Lacks age, sex, weight - Nude mice, but nothing further described	(Y)	(Y)	(Y)	Cannot be assessed properly	(Z)	(Z)	(Z)	Not clearly deescribed	-	-	-	-	-	-	Refers to a paper, but unclear how they did it exacly, why it's not found reproducible, transparent, feasible or well performed	-	-	-	See X	(Z)	(Z)	(Z)	Not described	(Z)	(Z)	(Z)
137			Gogineni et al	x				x	x	X	Cell death and Disease	X	x	X	Well described protocol, which includes CO2 and temp, origin and transfection	Y	y	Y	Well performed	-	-	-	Nothing is described, but animal type, which is not flushed out.	-	-	-	Cannot be assessed properly	(Z)	(Z)	(Z)	Not clearly deescribed	-	-	-	-	-	-	Not described at all. Refers to McCutcheon, which uses two methods. No mentioning of volume, cell concentration, injection site or depth. Furthermore, CH-157 experiments not described.	-	-	-	Cannot be assessed due to lack of reporting	(Z)	(Z)	(Z)	Not described	(Z)	(Z)	(Z)
139			van Furth et al	x				x	x	X	Can J Neurol Sci	X	x	X	Well described protocol, which includes CO2 and temp.	Y	y	Y	Well performed	X	X	X	Lack manufacturer, but clear Swiss nu/nu and weight	Y	Y	Y	Appropiate animals	(Z)	(Z)	(Z)	Not clearly deescribed	-	-	-	X	x	X	Detailed	Y	y	Y	Well performed	NA	(Z)	NA	non-interventional	NA	(Z)	NA
142			Nalla et al	x				x	x	X	Cell Signal	(X)	(X)	(X)	Well described protocol, but lacks CO2 and temperature of incubator.	(Y)	y	(Y)	Seems well performed	-	-	-	Nude mice appropriate, however lack weight, sex and more defined strain	(Y)	(Y)	(Y)	Cannot be assessed properly	(Z)	(Z)	(Z)	Not clearly described	-	-	-	X	x	X	Broad incubation period not well defined - 3-4 weeks. Which decrease performance.	(Y)	y	(Y)	See X	(Z)	(Z)	(Z)	Not described	(Z)	(Z)	(Z)
146			Yamate et al				x	x	x	X	J. Comp. Path.	X	x	X	Whole tumor pieces inoculated throughout the whole study in animals. Origin well described	Y	y	Y	Well performed	X	X	X	Well described, appropriate animal	Y	Y	Y	Appropiate animals	NA	(Z)	NA	1 group	-	-	-	X	x	X	F344 rats similar to primary animal with tumor. Technically well described and easy to follow. Feasible, transparent	y	y	Y	See X	NA	(Z)	NA	non-interventional	NA	(Z)	NA
147			Markert et al		x			x	x	X	J Neurosurg	(X)	(x)	(X)	Missing CO2 description	Y	y	Y	Well performed	(X)	(X)	(X)	No description of manufacturer or weight	Y	Y	Y	Appropiate animals	(Z)	(Z)	(Z)	Not clearly described	-	-	-	X	(X)	X	Well described, transparent and definetely feasible	Y	y	Y	See X	Z	(Z)	Z	Randomized after verified tumor growth	(Z)	(Z)	(Z)
149			Brooks et al				x	x	x	X	Laboratory Investigation	-	(X)	-	SV40 transformation of cells refered to other literature. No description of how cells were kept.	-	(Y)	-	Cannot be assessed due to poor reporting	(X)	X	(X)	Appropriate and sufficiently described - Lack weight and manufacturer	Y	Y	Y	Appropriate	Z	(Z)	Z	Describes equally M/F	-	-	-	X	x	X	Adequately described design and method	Y	y	Y	Well performed	(Z)	(Z)	(Z)	unclear	(Z)	(Z)	(Z)
152			Saydam et al	x				x	x	X	Molecular and Cellular Biology	X	x	X	Well described protocol, which includes CO2 and temp. Origin of cells, passages, change of medium, DMEM 10% FBS.	Y	y	Y	Well performed	X	X	X	Precise, lacks weight	Y	Y	Y	Appropriate	(Z)	(Z)	(Z)	Not clearly described	-	-	-	X	x	X	Well described procedure. Use of matrigel.	Y	y	Y	Well performed	(Z)	(Z)	(Z)	unclear	(Z)	(Z)	(Z)
153			Jungwirth et al	x				x	x	X	Cancer Letters	X	x	X	Well described protocol, which includes CO2 and temp. Origin of cells, passages, change of medium, DMEM 10% FBS.	Y	y	Y	Well performed	X	X	X	Well described and NMRI/nu appropriate	Y	Y	Y	Appropriate	(Z)	(Z)	(Z)	Not clearly deescribed - all female	-	-	-	X	x	X	Well described procedure, use of matrigel, well performed.	Y	y	Y	Well performed	(Z)	(Z)	(Z)	unclear	(Z)	(Z)	(Z)
155			Jungwirth et al	x				x	x	X	Cancers	X	x	X	Well described protocol, which includes CO2 and temp. Origin of cells, passages, change of medium, DMEM 10% FBS.	Y	y	Y	Well performed	X	X	X	Well described and NMRI/nu appropriate	Y	Y	Y	Appropriate	(Z)	(Z)	(Z)	Not clearly deescribed - all female	-	-	-	X	x	X	Well described procedure, use of matrigel, well performed.	Y	y	Y	Well performed	(Z)	(Z)	(Z)	unclear	(Z)	(Z)	(Z)
156			John et al	x				x	x	X	J Neuropathology and Applied Neurobiology	X	x	X	Well described protocol, which includes CO2 and temp. Origin of cells, passages, change of medium, DMEM 10% FBS.	Y	y	Y	Well performed	(X)	(X)	(X)	No description of sex or weight	Y	Y	Y	Appropriate	(Z)	(Z)	(Z)	Not clearly described	-	-	-	-	-	-	Seems well performed, but lack description of how many animals and take rate. Incongruent results could have been addressed with more animals	(Y)	-	-	Cannot be assessed due to lack of reporting,	(Z)	(Z)	(Z)	unclear	(Z)	(Z)	(Z)
157			Chang et al	x				x	x	X	Plos One	(X)	(X)	(X)	Lack proper description of how the cells were kept - Under which conditions	(Y)	(y)	(Y)	Cannot be assessed due to poor reporting	(X)	(X)	(X)	Well described strain, but lacks weight and sex	Y	Y	Y	Appropriate	(Z)	(Z)	(Z)	Not clearly described	-	-	-	-	-	-	In vivo not that much in focus. Lack surgical description, number of cells etc. Randomized treatment.	(Y)	-	-	Cannot be assessed due to lack of reporting,	Z	(Z)	Z	Randomized	(Z)	(Z)	(Z)
158			Nakano et al	x				x	x	X	Cancer Science	X	x	X	Well described includes all in supplemental material	Y	y	(Y)	Well performed	X	X	X	Well described, lacks weight	Y	Y	Y	Appropriate	(Z)	(Z)	(Z)	Not clearly described	-	-	-	-	-	-	Difficult to follow. Number of animals in heterotopic group not described. Not size estimation in orthotopic. Difficult to assess which cells went where in subcutanous	(Y)	(Y)	(Y)	Cannot be assessed due to lack of reporting, but seems well performed	(Z)	(Z)	(Z)	unclear	(Z)	(Z)	(Z)
159			Szulzewsky et al			x		x	x	X	Genes & development	(X)	(x)	(X)	Refers to previous work.	Y	y	Y	Well performed	X	X	X	Well described	Y	Y	Y	Appropriate	NA	NA	NA	Not applicable - Neonates, but there are no differences in animals in group	-	-	-	X	x	X	Well described GEM protocol. Study is well described	Y	y	Y	Well performed	NA	(Z)	NA	Based on number of animals with a given DNA profile	(Z)	(Z)	(Z)
160			Ding et al	x				x	x	X	Molecules and Cells	X	x	X	Well described includes all.	Y	y	Y	Well performed	X	X	X	Well described, lacks weight	Y	Y	Y	Appropriate	(Z)	(Z)	(Z)	Not clearly described	-	-	-	X	x	X	Well described easy to follow. Transparent, feasible. Randomized treatment	Y	y	Y	Well performed	Z	(Z)	Z	Randomized	(Z)	(Z)	(Z)
161			Choudhury et al	x				x	x	X	Nature Genetics	(X)	(x)	(X)	Lack description of incubator settings. Seems well performed why (Y)	(Y)	(y)	(Y)	Seems well performed	X	X	X	Well described, lacks weight	Y	Y	Y	Appropriate	(Z)	(Z)	(Z)	Not clearly described	-	-	-	X	x	X	In vivo is a small subpart of the big project. Described short, but sufficient.	Y	y	Y	Well performed	(Z)	-	(Z)	unclear	(Z)	(Z)	(Z)
162			Yu et al	x				x	x	X	Cancers	X	x	X	Well described. Complete	Y	y	Y	Well performed	X	X	X	Well described, lacks weight	Y	Y	Y	Appropriate	(Z)	(Z)	(Z)	Not clearly described	-	-	-	(X)	x	(X)	Well described, but lack tumor take rate and number of animals. One might assume 100% since 8 control and 8 treated is shown, but can not be certain. Randomized	Y	y	Y	Seems well performed	Z	Z	Z	Randomized	(Z)	(Z)	(Z)
163			Yeung et al				x	x	x	X	Neuro-Oncology	X	x	X	Well described contains all relevant details for cell handling	Y	y	Y	Well performed	(X)	(X)	(X)	Appropriate animal, immunocompetent, lack sex and weight	Y	Y	Y	Appropriate	(Z)	(Z)	(Z)	Not clearly described	-	-	-	(X)	(x)	(X)	No distinct location in the frontal right region. Flank model okay, other than that well described	(Y)	y	(Y)	Seems fairly well performed - some details missing to assess	(Z)	(Z)	(Z)	unclear	(Z)	(Z)	(Z)
164			Horbinski et al	x				x	x	X	Neuro-Oncology Advances	X	x	X	Well described easy to follow - Well performed. Origin, DMEM, incubator all described	Y	y	Y	Well performed	(X)	(X)	(X)	Lack weight and sex	Y	Y	Y	Appropriate	(Z)	(Z)	(Z)	Not clearly described	-	-	-	-	(X)	-	Can count number of animals included, but not how many were actually used. Varying numbers of animals - why it is suspected some died. Deep implantations intraparenchymally 3 mm deep. No injection volume.	(Y)	(y)	(Y)	Cannot be assessed due to lack of reporting	(Z)	(Z)	(Z)	unclear	(Z)	(Z)	(Z)
165			Deng et al	x				x	x	X	Frontiers in Oncology	X	x	X	Well described protocol, which includes CO2 and temp. Origin of cells, passages, change of medium, DMEM 10% FBS.	Y	y	Y	Well performed	-	-	-	Nude mice are appropriate, but there is no knowing of which specific strain	(Y)	-	(Y)	Appropiate animals	(Z)	(Z)	(Z)	Not clearly described	-	-	-	X	x	X	Easy to follow, well described. Imprecise assessment of 'visible' tumor via caliper prior to start experiments	Y	y	Y	Seems well performed	(Z)	(Z)	(Z)	unclear	(Z)	(Z)	(Z)
166			Cheng et al	x				x	x	X	Evidence-Based Complementary and Alternative Medicine	X	x	X	Well described protocol, which includes CO2 and temp. Origin of cells, passages, change of medium, DMEM 10% FBS.	Y	y	Y	Well performed	(X)	(X)	(X)	Lack weight and sex	Y	Y	Y	Appropriate animal	(Z)	(Z)	(Z)	Not clearly described	-	-	-	X	x	X	Detailed	Y	y	Y	Well performed	(Z)	(Z)	(Z)	unclear	(Z)	(Z)	(Z)
[truncated: 48 more columns]
