# Supplementary material for: Meningioma animal models: a systematic review and meta-analysis
Source: J Transl Med. 2023 Oct 28;21:764. doi: 10.1186/s12967-023-04620-7 (PMC10612271; doi:10.1186/s12967-023-04620-7)
Supplement: Supplementary file 9 — Additional file 9: ECLM full data extraction sheet. [file 12967_2023_4620_MOESM9_ESM.xlsx]

## Sheet: Sheet1
Own ID (from Excel)	Own notes	Author	Year	Source of origin/country of origin	Aims/purpose	A/P note	Established cell type	ECL note	Injection volume (IV)	Inj Vol (ul)	IV note	Cell concentration (CC) /number of cells	Number in whole	CC note	Type of animal (ToA)	ToA note	Sex (M/F)	Sex note	Age	Age note	Weight	Weight note	Number of animals	NoA note	Methodology (heterotopic/orthotopic)	Heterotopic (Put X)	Orthotopic (Put X)	Metho note	Intervention(if applicable)	Intervention note	Duration of incubation	Converted to Days (week = 7 days; month = 30 days)	DoI note	Tumor take rate (%)	TTR	TTR note	Comparison modalities/validation	CM note
17		Angus et al.	2018	Neuro-oncology/USA	NF-2 Null meningiomas and erythropoetin-producing hepatocellular receptor tyrosine kinase (EPH RTKs), c-KIT and Src family kinase (SFK) members (Targets of dasatinib). Test of Dasatinib and/or mTORC1/2 inhibitor in vivo and in vitro		Ben-Men-1	LucB cells - for bioiluminesence.	3 ul	3	The cell suspension was injected at a rate of 1.5μl/min via an automatic microinjection unit, and the needle was left in place for 1min before being withdrawnslowly. Refer to Burns et al. 2013 #50	1*10^6	1000000	per 3 ul	NSG mice (NOD.Cg-Prkdc(scid)ll2rg(tm1Wjl)/SZzJ)		-	Not defined	8-10	weeks	-	Not described	40	10 in each group	skull 1.5mm anterior and1.5mm to the right of the bregma. 5 mm deep.		X	They refer to Burns et al. 2013 #50 for method	control, INK128, INK128/Dasatinib, Dasatinib	Well explained groups	14 weeks	98	Not clearly defined. Atleast 14 weeks. They refer to a Burns et al. 2013 (#50) where they do BLI at 2 and 4 weeks to assess tumor formation	-		Describes 40 tumor bearing mice - However does not describe how many was needed to obtain this	Uses bioiluminesence to see growth. Every other week (7 times for 14 weeks)	No histology
33		Chow et al.	2015	Oncotarget/USA	To evaulate group 1 p21-activated kinases signaling and anti-tumor effects in NF2(-/-) tumors		Ben-Men-1	Luciferase	5 ul	5	PBS	1x10^6	1000000		SCID mice	Manufacturer missing	-	Not defined	8	weeks	-	not described	-	Not properly described. 1: shPAK1 KT21 in normal diet and doxycyclin diet and shPAK2 KT21 in normal and doxycyclin diet 3 each group = 12 - 2: 5 each group vehicle, frax1036,frax716, frax597 - all xx from each group for bioiluminesence	Orthotopic 1.5 mm anterior, 1.5 mm lateral. 0.5 mm from the skull base		X	Slowly injected	1. shPAK1 KT21 in normal diet and doxycyclin diet and 2. shPAK2 KT21 in normal and doxycyclin diet		5 weeks	35	bioiluminesence app. 3 weeks after tumor implantation in 2. treatment 2 weeks	-		Not described. Not even total number of animals described	Bioiluminesence, HE, immunestaining Pak1, Pak2, cleaved caspase 3, phospho-histone 3, cyclin D1
50		Burns et al	2013	Cancer Res/USA/Germany	To evaluate histone deacetylase inhibitor AR-42 and AR-12 in vivo		Ben-Men-1	Luciferase-excpressing	3 ul	3		0.5-1x10^6			SCID C.B17		-	Not defined	6-8	weeks	-	not described	-	Number not described clearly	1.5 mm anterior, 1.5 mm bilaterally, 5 mm deep towards skull base		X	Slow injection 1,5 ul/min automatically. Left in place 1 min after.	Oral intake of		6 months	180		-		total number not described clearly	Bioiluminesence and MRI, immunohistochemistry (Ki-67, Ac-Lysine, BrdU, p16(INK4a)), HE
89	Ben-Men-1 establishment paper	Püttmann et al	2005	Laboratory investigation/Germany	To establish a benign hTERT retrovirally transduced immortalized cell line - Ben-Men-1		Ben-Men-1	Grade-1 parietal falx of a 68-yo woman, Meningothelial subtype	4 ul	4	PBS	1x10^6	1000000		nu/nu CD1 athymic mice (Charles River, Germany)		M		8	weeks	-	Not described	5		4 mm in front of inter-aural line, 2.5 mm lateral to the midline, 1.2 mm deep		X	Describes the subdural space is a virtual space that cannot be reached - Already mentioning limitations - good	NA		107 days	107		100	1	5/5	HE, vimentin, EMA, cytokeratin, GFAP, Ki-67
157		Chang et al	2021	Plos One/USA	To investigate Brigatinib (multiple tyrosine kinase inhibitor) in NF2 deficient xenograft meningiomas and NF2 GEM Schwannoma model		Ben-Men-1	Luciferase-excpressing	3 ul	3	-	-		Refers to Burns et al. which use 0.5-1x10^6	NSG (NOD-SCID gamme or NOD.Cg-Prkdc(scid)Il2rg(tm/Wjl)/Szj) (Jackson lab		-		8-12	weeks	-		40	4 groups	1.5 mm anterior, 1.5 mm bilaterally, 5 mm deep towards skull base - Refers to Burns et al. 2013		X	Refers to Burns et al. 2013	Vehicle, brigatinib, MK-2206, MK-2206/brigatinib 4 groups		14 weeks	98	The treated groups stopped treatment and resumed again after another 14 weeks for 4 weeks.	100	1	40/40	Bioiluminesence, immunohistochemistry Ki67, p-S6 (S6 ribosomal protein (S6RP)) p-ERK1/2, CC3 (complement component 3)
163		Horbinski et al	2021	Neuro-Oncology Advances/USA	To investigate Palbociclib in combination with radiation in preclinical models	Palbociclib is an inhibitor of cyclin-dependent kinase 4 and 6	CH157	Luciferase	-			2x10^5	200000		NCr-Foxn1(nu) Athymic nude mice (Envigo)		-		6	weeks	-		-	Can count on figures: (no control shown) control, 11 RT only, 11 Palbo only, 11 RT+Palbo	2 mm posterior and 1 mm right of the midline (in relation to bregma. 3 mm deep		X	Intraparenchymal placement.	4 groups: Control vs radiation (hypofractionated) only vs Palbociclib only vs radiation+palbociclib		-		Survival study 50% dead: Control 12 days, Palbo only 17 days, RT only 19 days, Palbo+RT 22 days	-		Not described	BLI, HE
163		Horbinski et al	2021	Neuro-Oncology Advances/USA	To investigate Palbociclib in combination with radiation in preclinical models	Palbociclib is an inhibitor of cyclin-dependent kinase 4 and 6	CH157	Luciferase	-			2x10^5	200000		NCr-Foxn1(nu) Athymic nude mice (Envigo)		-		6	weeks	-		48	They write: 14 control and palbo, and 10 RT and RT+Palbo	2 mm posterior and 1 mm right of the midline (in relation to bregma. 3 mm deep		X	Intraparenchymal placement.	4 groups: Control vs radiation (Single high dose) only vs Palbociclib only vs radiation+palbociclib		-		Survival study 50% dead: Control 15 days, Palbo only 20 days, RT only 26 days, Palbo+RT 32 days	-		Not described	BLI, HE
161		Choudhury et al	2022	Nature genetics/USA/China	To study epigenetics and define new groups of meningiomas. Furthermore, In vivo test Abemaciclib in a heterotopic model		CH157		-		not described	3x10^6	3000000		NU/NU mice (Harlan Sprague Dawley Inc.)		-		5-6	weeks	-		20	Describes 13 control, 7 treatment	Subcutan injection	X			Protein kinase inhibitor (Abemaciclib) 100ug/g - treatment start 12 days after inoculation		28 days	28	days at least - Also performed some of the study as survival	100		Not described in a degree to be certain	KI-67
4		Chen et al.	2021	Pharmaceuticals	Develop and evaluate anti- SSTR2 antibody-drug conjugate (ADC) in vitro and vivo.		CH-157	CH-157-MN-Fluc for bioiluminesence	3 ul	3	PBS	0,2 x 10^5	20000	In 3 ul pbs	NSG mice (NOD.Cg-Prkdc(scid)ll2rg(tm1Wjl)/SZzJ)		M/F	equal numbers	5	weeks	-	Not described	12	Does not describe how many needed to obtain 12	2 mm lateral, 1 mm anterior and 1,5 deep of bregma- infusion 0,4 ul/min		X	Approved ethically by local institution	control + 2 treatment groups 8mg/kg and 16 mg/kg	N=4 in 3 groups = 12	15 days	15	Treatment initiated when clear tumors had formed after 9 days.	100	1	12/12 They describe the use of 12 animals with similar Bioiluminesence at day 9 (first scan)	Bioiluminesence. HE staining
27		Karsy et al.	2016	World Neurosurgery/USA	Evaluation of clinical efficacy and safety of hydroxyurea and verapamil in treatment of refractory recurrent/progressive meningiomas and in vivo		CH-157	Luc-Neo (expressing luceferase and neomycin phosphotransferase)	6 ul	6	serum	1x10^5	100000		CD1(Charles River, USA)		-	Not defined	3	weeks	-	not described	54	15 control, 9 hudroxyurea, 15 verapamil, 20 HU/vera	Orthotopic 2 mm lateral, 3 mm anterior of bregma, app 5 mm depth.		X	Injected over a minute left in place for 30 sec and withdrawn during 30 sec	Treatment with water, verapamil, hydroxyurea or verapamil+hydroxyurea		20 days	20		100	1	Describe they only use 11 control, 8 HU, 11 verapamil, 11 HU/verapamil for bioiluminesence - Is this because of no tumors take or money? not described for the other modalities - histology - why 100% tumor take is still valid.	Bioiluminesence, HE, immunestaining Ki67, Mib
74		Ragel et al	2008	J Neurosurg/USA	To establish an intracranial meningioma model with bioiluminesence		CH-157	Transfected with Luciferase	3 ul	3	growth medium	1x10^4, 1x10^5, 5x10^5, 1x10^6			CD1 (Charles river)		-		3	weeks	-	not described	45	15: 1x10^4, 10: 1x10^5, 5: 5x10^5, 15: 1x10^6	3 mm anterior and 2 mm lateral to bregma. Dropped to the floor		X	Injection protocol: injection over 45 sec, left in place 30 sec, withdrawn over 30 sec	NA		16-24 days		When they appeared sickly. SUrvival study	90	0.9	36/40	Biweekly Bioiluminesence, immunohistochemistry: vimentin, EMA,GFAP, MIB-1
74		Ragel et al	2008	J Neurosurg/USA	To establish an intracranial meningioma model with bioiluminesence		CH-157	Transfected with Luciferase	3 ul	3	growth medium	5x10^5, 1x10^6			CD1 (Charles river)		-		3	weeks	-	not described	10	5: 5x10^5, 5:1x10^6	Frontal cerebral convexity		X	Injection protocol: injection over 45 sec, left in place 30 sec, withdrawn over 30 sec	NA		17-23 days		When they appeared sickly. Survival study	90	0.9	9/10	Biweekly Bioiluminesence, immunohistochemistry: vimentin, EMA,GFAP, MIB-1
38		Soto-Montenegro et al	2014	PLOS one/Spain	to compare tumor uptake kinetics and diagnostic value of 68Ga-DOTA-labeled somatostatin analogues using PET in a murine model		CH-157		100 ul	100		1.5x10^6	1500000		NUDE nu/nu mice (Charles River, Spain)		M		-	not described	-	Not described	16		Subcutan injection	X		Injection without matrigel	three different tracers Dotanoc,-toc and tate		30 days	30		100		16/16 all animals developed tumors	PET-scans, Immunohistochemistry SSTR2A
39		Cal-Gonzalez et al	2018	Mol Imaging Biol/Spain	To show how the quantitative results of 68-Ga-Dota-labeled PET/X-ray computed tomography (CT) imaging of neuroendocrine tumors in mice can be improved using positron range correction		CH-157		-		Not described	1.4-1.5x10^6			NUDE nu/nu mice (Charles River, Spain)		M		-	not described	-	Not described	12		Subcutan injection	X		Not described	three different tracers Dotanoc,-toc and tate and positron range correction		-		Not described - Describes scans taken up to day 20 for meningiomas	100		12/12, but not well described	PET-scans
73		Ragel et al	2008	Surgical Neurology/USA/Korea	To explore heterotopic xenografting in patient-derived primary and established cells		CH-157		500 ul	500	medium	1x10^6-1.25x10^6		Not described specifically	CD1 (Charles River, Massachussetts)		-	Not described	3	weeks	-		10		Subcutan injection	X			NA		43 days	43	Due to size - experiment was terminated	100		10/10	HE, Immunohistochemistry: Vimentin, EMA, GFAP, MIB-1
82		Ragel et al	2006	Cancer/USA	To investigate Celecoxib (inhibitor of COX-2) treatment in meningiomas in vitro and in vivo		CH-157		100-150 ul		In medium	0.5x10^6	500000		CD1 (Charles River, Massachussetts)		-		3	weeks	-	Not described	15	10 control, 5 high dose	Subcutan injection	X			10 control, 5 high dose	Tumors grew for 10-14 days before treatment. Oral treatment through diet	43 days	43		100		15/15	Caliper, HE, MIB-1, Factor VIII, VEGF, COX-2, TUNEL assay
127		Dijkstra et al	2021	Journal of Neuro-Oncology/Netherlands/Austria	To evaluate the potential of the fluorescent tracer 800CW-TATE for MFGS using invitro and in vivo models		CH-157		300 ul	300	matrigel	1.5x10^6	1500000		BALB/c-nu mice (Janvier Laboratories)		-	Not described	-	Not described	-	not described	-	Images of 3, but not specified	Subcutan injection	X		Refers to other papers, but no further description of method	800CW-TATE injection		-		Not specified	-		Images of 3, but not specified	HE, SSTR2, fluorescence imaging
22		La Cava et al.	2018	Animal Model Exp Med/Italy	Aim was to assess CH157MN growth via MRI in a convexity and a skull base model		CH157MN		3-8 ul		cell suspension	5x10^4-5x10^5			Nude mice	Not defined further.	-	Not defined	5-6	weeks	-	Not described	24	Convexity 24	Orthotopic: 3 mm anterior, 2 mm lateral, 2 mm deep		X		-		30 days	30		90.9091	0.909091	Convexity 20/22 (1 died before end of study)	MRI+contrast - Establishment study. HE-staining
22		La Cava et al.	2018	Animal Model Exp Med/Italy	Aim was to assess CH157MN growth via MRI in a convexity and a skull base model		CH157MN		3-8 ul		cell suspension	10^5-10^6			Nude mice	Not defined further.	-	Not defined	5-6	weeks	-	Not described	23	auditory meatus (skull base) 23	Orthotopic: 3 mm anterior, 2 mm lateral,13-14 mm deep		X		-		30 days	30		78.9474	0.789474	Skull base 15/19 (5 died before end of study)	MRI+contrast - Establishment study. HE-staining
61		Gogineni et al	2011	Cancer Lett/USA	To evaluate treated cells with irradiation in vivo in vitro and in vivo		CH157	Not further descriped	-		Not described	1x10^5	100000		Nude mice	Not further described	-	Not defined	4-6	weeks	-	not described	-	Not defined	Intracranial - Refers to McCutcheon et al 2000 and Ragel et al. 2008		X		Implantation of cells not irradiated, irradiated and then implanted same day and irradiated cells which were allowed to recover for 72 hours		14 days	14	Bioiluminesence data from day 14	-		total number not described clearly	Bioiluminesence, HE, Immunohistochemistry cyclin B1
61		Gogineni et al	2011	Cancer Lett/USA	To evaluate treated cells with irradiation in vivo in vitro and in vivo		IOMM-Lee	Not further descriped	-		Not described	1x10^5	100000		Nude mice	Not further described	-	Not defined	4-6	weeks	-	not described	-	Not defined	Intracranial - Refers to McCutcheon et al 2000 and Ragel et al. 2008		X		Implantation of cells not irradiated, irradiated and then implanted same day and irradiated cells which were allowed to recover for 72 hours		14 days	14	Bioiluminesence data from day 14	-		total number not described clearly	Bioiluminesence, HE, Immunohistochemistry cyclin B1
35		Jalali et al.	2014	Neuropathology and Applied Neurobiology/Canada	To investigate markers associated to cell invasion, migration and proliferation in human tissue and tested finds in vivo.		F5	Transfected either control (non-silencing scrambled sequence) and hairpin sequences targetting MMP16	-		Not described	2.5*10^5	250000		NOD/SCID	Manufacturer missing	-	Not defined	6-8	weeks	-	not described	-	5-10 each group in duplicate. Poorly described.	Orthotopic. Frontal right cranium		X	Not described	Transfected either control (non-silencing scrambled sequence) and hairpin sequences targetting MMP16		2 weeks	14		-		Too poorly described to guess	HE, MRI, immunestaining (MMP6)
107		Yazaki et al	1995	Cancer Research/USA	To investigate treatment using G207, a replication-competent multimutated herpes simplex virus 1 in human malignant meningiomas		F5	F5 tumor paper - NOT CORRECT Mirimanoff RO, Dosoretz DE, Linggood RM, Ojemann RG, Martuza RL. Meningioma: analysis of recurrence and progression following neurosurgical resection. J Neurosurg. 1985 Jan;62(1):18-24. doi: 10.3171/jns.1985.62.1.0018. PMID: 3964853.	NA		Tumors grown in the flank of mice and then transferred in whole tumor pieces aseptically	NA		Whole tumor pieces	BALB/c nude (nu/nu) (National Cancer Institute, Bethesda, MD, USA)		F		6	weeks	12-20 g		16	8 control and 8 G207 treated	Orthotopic: Transfer of minced tumor pieces from flank of mouse to experimental mice frontal lobe, subdural space		X	Orthotopic: Transfer of minced tumor pieces from flank of mouse to experimental mice frontal lobe, subdural space	9 control and 9 G207 treated (5x10^6)	Treatment started after 15 days	Up to 63		Survival study. Control group: App 50 % alive after 29 days, app 50% alive after 45 days in treatment group	93.75		15/16	HE, X-gal staining
139		van Furth et al	2003	Can J Neurol Sci/Canada	To investigate 1.5 Tesla MRI usibility in vivo		F5		5 ul	5	PBS	1x10^6	1000000		Athymic mice (Swiss nu/nu)		F		6-8	weeks	-	not described	15		3 mm anterior, 2 mm lateral to bregma - depth app. 7 mm		X	Injection over 60 minutes - slow retraction	MRI scans		29 days	29	Could be seen visually after 21 days	100		15/15	HE
107		Yazaki et al	1995	Cancer Research/USA	To investigate treatment using G207, a replication-competent multimutated herpes simplex virus 1 in human malignant meningiomas		F5	Original paper - Yazaki et al 1995	NA		Tumors grown in the flank of mice and then transferred in whole tumor pieces aseptically	NA		Whole tumor pieces	BALB/c nude (nu/nu) (National Cancer Institute, Bethesda, MD, USA)		F		6	weeks	12-20 g		40	1: Tumors size of app. 6mm: 8 control group and 8 treatment group (G207 virus, 5x10^7), 2 Tumors size of app. 10 mm: 8 control, 8 treated G207 5x10^6, 8 treated G207 5x10^7	Heterotopic transfer of minced tumor pieces from flank of mouse to experimental mice	X		Heterotopic transfer of minced tumor pieces from flank of mouse to experimental mice	1: Tumors size of app. 6mm: 8 control group and 8 treatment group (G207 virus, 5x10^7), 2 Tumors size of app. 10 mm: 8 control, 8 treated G207 5x10^6, 8 treated G207 5x10^7	Treatment started after 15 days	28 days	28	Terminated due to tumor burden in control mice	100		40/40	X-gal staining
160		Ding et al	2022	Mol. Cells/China	To investigate Invasive Meningioma Associated Transcript 1 (IMAT1) in meningiomas and assess IMAT1 silencing in vivo		HBL52		200 ul	200	DMEM (10% FBS)	1x10^5	100000		BALB/C nude (Shanghai Laboraty Animal, SLAC, China)		F		7	weeks	-		48	12 per group - 4 groups	Subcutan injection	X			After 2 weeks start treatment with model, model+Lv-NC, model + Lv-KLF4, model+Lv-KLF4+Lv-shRNA-IMAT1	Model group = PBS, rest recombinant lentivirus	7 weeks	49	-	100		48/48	KI-67, microvessel density
160		Ding et al	2022	Mol. Cells/China	To investigate Invasive Meningioma Associated Transcript 1 (IMAT1) in meningiomas and assess IMAT1 silencing in vivo		HBL52		200 ul	200	DMEM (10% FBS)	1x10^5	100000		BALB/C nude (Shanghai Laboraty Animal, SLAC, China)		F		7	weeks	-		48	12 per group - 4 groups	Subcutan injection	X			After 2 weeks start treatment with model, model+Lv-NC, model + Lv-KLF4, model+Lv-KLF4+Lv-shRNA-IMAT1	Model group = PBS, rest recombinant lentivirus	-		Survival study spanning beyond. Tumor size >18 mm = dead (8-13 weeks)	100		48/48	-
158		Nakano et al	2022	Cancer Science/Japan	To investigate Eribulin in vivo		HKBMM		2 ul	2	PBS	2.5x10^5	250000		BALB/c-nu/nu		F		6-8	weeks	-		24	3 groups 8 in each	2 mm anterior of bregma, 1.5 mm right of the sagittal suture 1 mm deep		X		0.5 mg/kg Eribulin (either 2 cycle or continous) and control		-		Survival study app 36 - 45 days (50% dead). Control 50% dead after 27 days	100		24/24	HE, cleaved PARP1, cleaved caspase-3 immunohistochemistry
54		Takeda et al	2017	Oncotarget/Japan	To evaluate gemcitabine effect in vitro and in vivo		HKBMM		200 ul	200	PBS	5x10^5	500000		BALB/cAJcl-nu/nu mice (CLEA Japan Inc., Tokyo)		-	Not defined	6-9	weeks	-	not described	6	1. experiment - 3 each group (GEM vs vehicle)	Subcutan injection	X			Gemcitabine injection vs. vehicle		20 weeks	140		100		6/6	Caliper, confocal microscopy
54		Takeda et al	2017	Oncotarget/Japan	To evaluate gemcitabine effect in vitro and in vivo		HKBMM		200 ul	200	PBS	1x10^6	1000000		BALB/cAJcl-nu/nu mice (CLEA Japan Inc., Tokyo)		-	Not defined	6-9	weeks	-	not described	9	3 groups: vehicle vs GEM vs hydroxyurea	Subcutan injection	X			gemcitabine vs vehicle vs hydroxyurea		20-36 weeks		HU+Vehicle have significantly shorter induction time due to growth. GEM treated mice survived longer.	100		9/9	Caliper, confocal microscopy
87		Kanno et al	2013	Neuro-Oncology/Japan	To investigate CD163 expression and effect on meningioma progression		HKBMM	Transfected with CD163 and GFP(green fluorescent protein)	200 ul	200	-	7x10^6	7000000		Nude mice	Not described further	-		4-6	weeks	-	Not described	10	5 GFP and 5 CD163	Subcutan injection	X			Implanted either HKBMM-GFP or -CD163		49 days	49		100		10/10	HE, immunohistochemistry CD163, MIB-1
92	HKBMM origin paper	Ishiwata et al	2004	Human Cell/Japan	To investigate various types of meningiomas in long-term culture and to establish a cell line.		HKBMM	Malignant from a 52 yo woman who underwent surgery 1991	-		Not described further	1x10^7	10000000		BALB/c-nu mice (Clea Japan, Ltd. Japan)		F		8	weeks	-	Not described	3		Subcutan implantation	X			NA		8 weeks	56		100		3/3	HE, anti-desmin, anti- PKK1, anti-vimentin (positive), EMA, anti-S100
103		McCutcheon et al	2000	J Neurosurg/USA	To provide an orthotopic xenograft model in meningiomas		IOMM-Lee		10 ul	10	PBS	1x10^6	1000000		Athymic nu/nu	Not described further	F		6	weeks	25-30 g		15		Frontal white matter: 3 mm lateral, 2 mm anterior, 2 mm deep - in relation to bregma		X	Cell injected over 20 sec, left in place over 1 min and slowly withdrawn in 20 sec interval	NA		4, 8, 12 days		Euthanized at multiple time points	100	1	15/15	HE, immunohistochemistry: Vimentin, EMA, GFAP, S-100
103		McCutcheon et al	2000	J Neurosurg/USA	To provide an orthotopic xenograft model in meningiomas		IOMM-Lee		10 ul	10	PBS	1x10^6	1000000		Athymic nu/nu	Not described further	F		6	weeks	25-30 g		15		Skull base: 3 mm lateral, 2 mm anterior, 5.5 mm deep - in relation to bregma		X	Cell injected over 20 sec, left in place over 1 min and slowly withdrawn in 20 sec interval	NA		4, 8, 12 days		Euthanized at multiple time points	100	1	15/15	HE, immunohistochemistry: Vimentin, EMA, GFAP, S-100
5		Das et al.	2020	Clinical and Translational Oncology	To validate effect of NDRG2-targeted therapy using structurally related bioactive triterpene compounds derived from edible mushroom Ganoderma lucidum (ganoderic acid A:GA-A/ganoderic acid DM:GA-DM) in human anaplastic meningioma preclinically		IOMM-Lee	IOMM-Lee have low levels of endogenous NRDG2	3-10 ul		matrigel. Injection time 70 s. Syringe kept in place for 1 min prior to slow removal	1x10^6	1000000		SCID mice (NOD.CB17-Prkdc(scid)/J)		M		4-6	weeks	-	Not described	-	Not described. Control animals with matrigel alone vs. IOMM-Lee injected mice	Orthotopic, skull base 2 mm post to bregma, 2 mm lat to bregma, 5,8 deep		X		Control group (matrigel) and intervention group (IOMM-Lee). IOMM-Lee animals treated with GA-A/DM treatment	Number of mice not described	5-6 weeks		Treatment initiated 2 weeks after induction	-		Not described	MRI, HE-staining, histolabelling (DAPI+Ki67/NDRG2 and TUNNEL)
7	Orthotopic	Bao et al.	2021	Neuro-oncology/USA/China	Aim was to evaluate the potential role of ferroptosis in meningioma.		IOMM-Lee	Fluc (luciferase) transduced	-		Not described	4x10^5	400000		Nude mice (Nanjing medical university animal center)		M		6	Weeks	-	Not described, small graph depicting all animals same weight 21.XX	35	5 groups. 1. DMSO treated 7, 2. Erastin treated 7, 3. Erastin+sh-MEF2C 7, 4. Erastin + sh-MEF2C + Lv-NF2 7, 5. Erastin + sh-MEF2C + Lv-E-cad 7	Orthotopic injection. 2.5 lateral from bregma, 1 mm deep		X		5 groups. 1. DMSO treated 7, 2. Erastin treated 7, 3. Erastin+sh-MEF2C 7, 4. Erastin + sh-MEF2C + Lv-NF2 7, 5. Erastin + sh-MEF2C + Lv-E-cad 7		-		Survival study. DMSO/control ca. 27 days 50 % dead, Erastin groups minus Lv-E-Cad around 35 days and Erastin+sh-MEF2C+Lv-Ecad around 40 days (graph)	100		35/35	Bioiluminesence. Histology, immunehistochemistry
9		von Spreckelsen et al.	2020	Acta Neuropathologica Communications/Germany/USA	Aim was to evaluate KLF4(K409Q) mutation in meningiomas		IOMM-Lee	Transfected with KLF4 knockdown or wildtype	2.5 ul	2.5	PBS	2.5x10^5	250000		Swiss nude mice (Charles River, France)		-	Not defined	>9	Weeks	-	Not described	-	Not described	Orthotopic 2 holes: 2 mm anterior (to bregma), 1.5 mm to the left and right of bregma. 1.5 or 7.5 mm depth		X		Temsirolimus treatment initiated 3 days after inoculation for 11 days i.p. (20 mg/kg).		-		Survival study. Convexity IOMM-Lee KLF wt and mutant app. 17 days - Kaplan Meier curve. Skull base treated vs non treated 17 days vs 26 days (KLF mutant group further increased by 2.5 days)	-		Number of animals not described.	MRI at day 14 efter tumor inoculation, histology
11	Orthotopic	Giles et al.	2019	JCI insight/USA/China	Aim was to assess programmed cell death ligand 1 (PD-L1) in various cell lines and test anti-PD-L1 (Avelumab) but also high affinity Natural Killer cells to mediate antibody-dependent cellular cytotoxicity (ADCC) in vitro and in vivo tumor model		IOMM-Lee		-		Not described	1x10^4	10000		Athymic nude mice (Charles River, France)		F		6-8	Weeks	-	Not described	-	Poorly described. 9-10 each group for IOMM-Lee treatment: vehi, ave, haNK, ave+haNK. = 36-40	Orthotopic		X	Skull base model. Not described further	Treatment initiated 17 days post implantation. Vehicle, avelumab, avelumab+haNK, avelumab+haNK		-		Survival. Median survival vehicle group 21 days. Med. surv. 20 days Avelumab treatment alone. Med. surv. 27.5 days haNK. Med. surv. 29 days Avelumab and haNK	-		TTR not described - Describe mice bearing tumors.	Bioiluminesence every week.
13		Ho et al.	2018	Cancer Lett./USA	Aim was to investigate the radio-sensitizing potential of LB100 (inhibitor of Protein phosphatase 2A (PP2A) in atypical and anaplastic meningiomas		IOMM-Lee	LucB cells - for bioiluminesence.	3 ul	3	Medium	1x10^5	100000		BALB/c nude mice(Charles River)		F		8	weeks	-	Not described	40	4 groups: control, LB-100, RT, LB-100+RT	3 mm anterior and 2 mm lateral to bregma. Slow dropped to the floor of medial fossa		X	Injection over 45 sec and left in place for 30 sec. slow retraction of needle.	control, LB100, RT, LB100+RT on day 5, 7, 9, 12		-		Survival study. RT median survival 27 days to control 23. LB100 + RT 31 days.LB100 alone app 25 days.	100		40/40	Bioiluminesence to be sure of tumor presence - and following growth HE-staining
20		Tuchen et al.	2016	European Journal of Cancer/Germany	Aim to investigate antitumor effect of regorafenib and sorafenib (multityrosine-kinase inhibitors)		IOMM-Lee		2.5 ul	2.5	PBS	2.5x10^5	250000		Swiss nude mice (Charles River, France)		-	Not defined	10-22	Weeks	-	Not described	35	Split in 2 groups: Survival and MRI imaging. MRI: 6 for each treatment (captisol(control), sarafenib, regorafenib) = 18. 23 mice for overall survival, 8 sorafenib, 8 regorafenib, 7 captisol	Orthotopic 2 holes: 2 mm anterior (to bregma), 1.5 mm to the left and right of bregma. 1 mm depth		X	Slow injection	Control vs Sorafenib vs regorafenib - Initiated day 3 after inoculation		11 days	11	Survial study part: Euthanized animals when ethical considerations were met, Control 15 days, sorafenib 16 days, captisol 17 days (median 50% dead)	100		35/35	MRI, HE-staining, histolabelling (Ki-67, TUNEL)
23		Bähr et al.	2017	Oncology Letters/GermanyLuxembourg	Determine ASA404 (vascular disrupting agent anti VEGF) efficacy in vitro and in vivo in gliomas, metastasis Colon and Meningiomas		IOMM-Lee		5 ul	5	PBS	2,5x10^5	250000		Athymic nude mice (Foxn1nu (Harlan, USA)		F		6	weeks (for the glioma stuff, however Pachow which they refer to describe 8-10	-	Not described	-	Not described	Two holes anteriorly. 2 mm in front of bregma and 1,5 to the left and right of bregma. 1 mm deep (from pachow)		X	Refers to Pachow #48	Treatment with either PBS or ASA404 - sacrifize after 24 hours of treatment	Number of mice not described	-		Not described incubation period not described. Sacrifized after 24 hours	-		Not described. Not even total number of animals described	Only use HE for meningiomas
37		Iwami et al	2015	Brain Tumor Pathol/Japan	To investigate how adipocytes affect tumor growth in anaplastic cells - Established cell lines IOMM-Lee, KT21MG, HKBMM		IOMM-Lee	GFP-expressing IOMM-Lee	3 ul	3	-	1.5x10^5	150000		BALB/c Slc-nu/nu nude mice (Chubu Kagaku Shizai Co. Ltd. Japan)		F		8	weeks	-	not described	5		Post glenoid foramen Iwami et al. 2012 (Iwami K, Momota H, Natsume A, Kinjo S, Nagatani T, Wakabayashi T. A novel method of intracranial injection via the postglenoid foramen for brain tumor mouse models. J Neurosurg. 2012 Mar;116(3):630-5. doi: 10.3171/2011.10.JNS11852. Epub 2011 Dec 9. PMID: 22149378.)		X	Injected	-		2 weeks	14		100		5/5	Flourescence-GFP+FABP4 immunohistochemistry
40		Wilisch-Neumann et al	2013	Cancer Therapy: Preclinical/Germany	To evaluate effect of integrin inhibitor cilengitide in meningiomas in vitro and vivo		IOMM-Lee		5 ul	5	PBS	2.5x10^5	250000	Per hole	Swiss nude mice (Charles river)		-	Not defined	8-10	weeks	-	not described	30		2 mm anterior, 1.5 mm bilaterally, just deep enough to penetrate bone and meninges		X		First experiment: 8 mice cilengitide (8mg/kg) 8 beginning at day 3 with 7 mice controls. Second experiment: 7 animals cilengitide (75 mg/kg) and 6 animals with cilengitide+irratiation and 5 animals received irradiation alone and 6 controls.		10 days	10		100		30/30	MRI, immunohistochemistry Ki-67, TUNEL
46		Iwami et al	2013	Neuro-Oncology/Japan	To investigate potential of build-in short interfering RNA-based Wilms' tumor protein (TW1)-targeted adopotive immunotherapy in a mouse model		IOMM-Lee	GFP-expressing IOMM-Lee	3 ul	3		5x10^4	50000		NOD(shi-SCID, IL-2Rgamma(null,c) (NOG) mice	Backcrossing y(null,c) with NOD/Shi-SCID described in another paper	-	Not defined	8	weeks	-	not described	24	tumor bearing mice	Right PGF (the rostral area of the opening of the external acoustic meatus). Implantation site, the lateral part of the foramen ovale, horizontal angle, 60; sagittal angle - 45; and insertion depth, 3 mm.		X	Injection over 5 sec.	Injection of gene-modified PBMCs (GMCs) or non-gene-modified PBMCs (NGMCs) - 5.0x10^7 either GMCs or NGMCs at day 5		12 days	12	6 mice from each group were sacrifized on day 12 after inoculation for tumor size and CD8+ T-cell infiltration. Study shows mouse skulls from various time points day 5, 10, 14 (n=3 each group), rest of animals were used for survival study up to 28 days	100		24/24	Post-mortem analysis of fluoresence
48		Pachow et al	2013	Cancer Therapy: Preclinical/Germany	To evaluate the mTORC1 (mammalian target of rapamycin complex 1) pathway in meningiomas and to explore mTORC1 as a therapeutic target in meningioma cell lines and mouse models		IOMM-Lee		5 ul	5	PBS	2.5x10^5	250000	Per hole	Swiss nude mice (Charles river)		-	Not defined	8-10	weeks	-	not described	16	8 treatment, 8 controls	2 mm anterior, 1.5 mm bilaterally, just deep enough to penetrate bone and meninges		X	Slow injection over 1 min	at day 2 started injection IP with 20 mg/kg temsirolimus (5days/week) in 8 animals		9 days	9		100		16/16	MRI at day 2, 9, HE
52		Kliese et al	2013	Oncogene/Germany/USA	To evaluate miRNA-145 levels and effect in atypical and anaplastic meningiomas		IOMM-Lee	Transfected with either miRNA-145 or miRCO (control, scrampled oligotides)	2 ul	2	saline	1x10^5	100000	Per hole	Swiss nude mice (Charles river)		-	Not defined	12-15	weeks	-	not described	8	4 injected with IOMM-Lee-miRNA-145 and 4 injected with miRCO	2 mm anterior, 1.5 mm bilaterally, just deep enough to penetrate bone and meninges		X		4 injected with IOMM-Lee-miRNA-145 and 4 injected with miRCO		14 days	14		100		8/8	MRI, HE
74		Ragel et al	2008	J Neurosurg/USA	To establish an intracranial meningioma model with bioiluminesence		IOMM-Lee	Transfected with Luciferase	3 ul	3	growth medium	1x10^5, 5x10^5			CD1 (Charles river)		-		3	weeks	-	not described	15	13: 1x10^5, 2: 5x10^5	3 mm anterior and 2 mm lateral to bregma. Dropped to the floor		X	Injection protocol: injection over 45 sec, left in place 30 sec, withdrawn over 30 sec	NA		14 days	14	When they appeared sickly	100		14/14	Biweekly Bioiluminesence, immunohistochemistry: vimentin, EMA,GFAP, MIB-1
75		Baia et al	2007	Brain Pathology/USA/Brazil	To establish an intracranial meningioma model with bioiluminesence and fluoresence		IOMM-Lee	Enhanced green fluorescent protein and firefly luciferase expressing IOMM-Lee cells (IOMM-Lee-EGFP2)	3 ul	3	matrigel	3x10^6	3000000		Athymic mice	Not further described	F		5-6	weeks	-	not described	5		Skull base: 2 mm right of bregma, 2 mm post of bregma and 5.8 mm below skull surface		X	Microinjection Model 5000 used over a perioid of 70 seconds and left in place 1 min after	NA		10 days	10	Survival study - 50% median	100		5/5	HE, immunohistochemistry Vimentin, carbonic anhydrase 9 (pattern of hypoxia), Bioiluminesence/fluorescent green
75		Baia et al	2007	Brain Pathology/USA/Brazil	To establish an intracranial meningioma model with bioiluminesence and fluoresence		IOMM-Lee	Enhanced green fluorescent protein and firefly luciferase expressing IOMM-Lee cells (IOMM-Lee-EGFP2)	5 ul	5		5x10^5	500000		Athymic mice	Not further described	F		5-6	weeks	-	not described	5		Skull base: 2 mm right of bregma, 2 mm post of bregma and 5.8 mm below skull surface		X	Microinjection Model 5000 used over a perioid of 70 seconds and left in place 1 min after	NA		12 days	12	Survival study - 50% median	100		5/5	HE, immunohistochemistry Vimentin, carbonic anhydrase 9 (pattern of hypoxia), Bioiluminesence/fluorescent green
75		Baia et al	2007	Brain Pathology/USA/Brazil	To establish an intracranial meningioma model with bioiluminesence and fluoresence		IOMM-Lee	Enhanced green fluorescent protein and firefly luciferase expressing IOMM-Lee cells (IOMM-Lee-EGFP2)	1 ul	1		5x10^4	50000		Athymic mice	Not further described	F		5-6	weeks	-	not described	4		Skull base: 2 mm right of bregma, 2 mm post of bregma and 5.8 mm below skull surface		X	Microinjection Model 5000 used over a perioid of 70 seconds and left in place 1 min after	NA		17 days	17	Survival study - 50% median	100		4/4	HE, immunohistochemistry Vimentin, carbonic anhydrase 9 (pattern of hypoxia), Bioiluminesence/fluorescent green
75		Baia et al	2007	Brain Pathology/USA/Brazil	To establish an intracranial meningioma model with bioiluminesence and fluoresence		IOMM-Lee	Enhanced green fluorescent protein and firefly luciferase expressing IOMM-Lee cells (IOMM-Lee-EGFP2)	0.5 ul	0.5		5x10^4	50000		Athymic mice	Not further described	F		5-6	weeks	-	not described	5		Skull base: 2 mm right of bregma, 2 mm post of bregma and 5.8 mm below skull surface		X	Microinjection Model 5000 used over a perioid of 70 seconds and left in place 1 min after	NA		20 days	20	Survival study - 50% median	100		5/5	HE, immunohistochemistry Vimentin, carbonic anhydrase 9 (pattern of hypoxia), Bioiluminesence/fluorescent green
84	Dorsal skin fold for angiogenesis also described - What to do? Not included.	Kondraganti et al	2006	Int J Oncol/USA	To investigate the role of TFPI-2 (Tissue factor pathway inhibitor 2) in the invasiveness of malignant meningiomas		IOMM-Lee	Transfected with TFPI-2	10 ul	10		1x10^6	1000000		Nude mice	Not described further	F		6	weeks	-	Not described	-	not described	Into the brain. Not described		X		Tranfected vs non-transfected IOMM-Lee cell implantation		2 weeks	14		-		Total number not described	HE
86		Kondraganti et al	2006	Int J Oncol/USA	To investigate the use of RNA interference (RNAi) to target uPA (urokinase plasminogen activator) and its receptor uPAR		IOMM-Lee	Transfected with EV (empty vector, SV (scrambled vector), pU, pUR or pU2	-		Injection volume not described. Serum free medium DMEM	0.5x10^6	500000		athymic nude mice	Not described further	F		-	not described	-	Not described	-	not described	Into the brain. Not described		X		Multiple groups received either mock, EV, SV, pU or pU2 transfected cells at implantation		4 weeks	28		-		Total number not described	HE
97		Salhia et al	2002	Neoplasia/Canada/Netherlands	To test Verotoxin 1 (VT1) treatment in malignant meningiomas		IOMM-Lee		3 ul	3	PBS	1x10^6	1000000		athymic nude mice (Charles River, MA)		F		6-8	weeks	22 g	+/-3g	75	4 died post op, 1 euthanized due to conjunctivitis. 27 treated with VT1, 25 used in HI-VT1 and 15 in PBS. 3 animals included in sham surgery arm	anterior, lateral to bregma - Frontal region.		X	They place a nylon guide, which they keep in place for 1 week before injecting cells	3 groups 1: VT1, 2: heat-inactivated VT1, 3: PBS	Initiated treatment 6 days after implantation	Up to 49 days		VT1 treated survival 17 days (9-49 days) vs 13 days (11-19 days) for both HI-VT1 and PBS	100		67/67	MIB-5, Factor VIII, TUNEL
102		Gogineni et al	2010	Int J Oncol/USA	To investigate uPA-uPAR system in meningioma progression	uPA-uPAR system controls formation and activity of plasmin and plays a key role in modulating homeostasis, thrombosis, cell adhesion, migration and several other processes	IOMM-Lee		10 ul	10	PBS	1x10^5	100000		Nude mice	Not described further	-	Not described	4-6	weeks	-	Not described	20	10 controls 10 treatment	2mm lateral, 2 mm posterior to bregma 3 mm below dura.		X	Placed intracerebrally with 3 mm below surface	Intracerebral injection of pCArG-U2 (3 doses after 10 days tumor inoculation). furthermore 5 animals from control and treatment received radiotherapy		3 weeks	21		100		20/20	HE, Immunostaining uPA, uPA
124		Waldt et al.	2021	Journal of Neuroscience Methods/Germany	Aim was to use Crispr/Cas gene editing to knockout NF2 in IOMM-Lee, treat in vitro using FAK inhibitor and establish in vivo model		IOMM-Lee	wt + NF2 knockout	2.5 ul	2.5	PBS	2.5x10^5	250000		Swiss nude mice (Charles River, France)		-	Not defined	9	Weeks	-	Not described	12	IOMM-Lee WT 6 vs. IOMM-Lee NF2 knockout 6 from Kaplan meier curve	Orthotopic 2 holes: 2 mm anterior (to bregma), 1.5 mm to the left and right of bregma. 1 mm depth		X		IOMM-Lee WT vs. IOMM-Lee NF2 knockout		19 days	19	Survivial study: Median KO app 19 and 20 for non-KO.	100		12/12 - Taken from kaplan meier curve	Growth verfied via MRI 10 days after inoculation. HE-staining
135		Tummalapalli et al	2007	Int J Oncol/USA	To evaluate the roles of uPAR and MMP-9 in malignant meningioma tumor microenvironment and to determine effectiveness of using single or bicistronic small interfering RNA (siRNA) constructs for uPAR and MMP-9 on tumor cell proliferation, migration, invasion, angiogenesis and regression of pre-established orthotopic tumors		IOMM-Lee		10 ul	10	PBS	0.5x10^6	500000		Nude mice	Not described further	-	Not described	-		-	not described	30	5 groups with 6 in each	Refers to paper by Brockmann et al. see metho note. However, they themselves question placement of tumor and age of animals - difference in cranium size.		X	Method via guide screw as in: Brockmann MA, Westphal M, Lamszus K. Improved method for the intracerebral engraftment of tumour cells and intratumoural treatment using a guide screw system in mice. Acta Neurochir (Wien). 2003 Sep;145(9):777-81; discussion 781. doi: 10.1007/s00701-003-0091-5. PMID: 14505105.: 1.0 mm anterior to the coronal suture and 2.5 mm lateral to the sagittal suture	Treatment with SV, pUR, pM and pUM, control	Tumors were allowed to grow for 1 week, prior to initiation of treatment	3-4 weeks			100		30/30	HE, immunohistochemiistry anti-uPAR, anti MMP-9
137		Gogineni et al	2012	Cell Death and Disease/USA	To investigate therapeutic significance of RNAi-mediated simultanous downregulation of uPA and Cathepsin B on TGF-beta1-induced signaling in malignant meningiomas		IOMM-Lee		-		not described	-		Not described	Athymic nude mice	Not described further	-	Not described	-		-	not described	-	6 animals in each group - they describe 4 groups, but might be wrong, because they only treat 2 groups. Very unclear	Refers to McCutcheon et al's paper 2000 'as done elsewhere'. McCutcheon presents 2 types of models: skull base and superficial. Not well described.		X	Very unclear methodology	Treatment with SV, pUC - divided in 2 group.		3-4 weeks			-		Unclear how many animals are in the study. Nothing in the result section	XIAP (TGF-beta1), uPAR, pSMAD-2 (in relation to TGF-beta1) staining
139		van Furth et al	2003	Can J Neurol Sci/Canada	To investigate 1.5 Tesla MRI usibility in vivo		IOMM-Lee		5 ul	5	PBS	1x10^6	1000000		Athymic mice (Swiss nu/nu)		F		6-8	weeks	-	not described	15		3 mm anterior, 2 mm lateral to bregma - depth app. 7 mm (bony resistance)		X	Injection over 60 minutes - slow retraction	MRI scans		14 days	14	Could be seen visually after 14 days	100		15/15	HE
142		Nalla et al	2011	Cell Signal/USA	To identify the intracellular signaling pathways that might be involved in MCP-1 regulation in meningioma cells after radiation treatment.		IOMM-Lee		10 ul	10	PBS	1x10^5	100000		Nude mice	Not described further	-	Not described	4-6	weeks	-	not described	20	4 groups of 5	2 mm lateral, 2 mm posterior to bregma, 3 mm below dura.		X	-	10 animals each received either pU or pSV. Among the 10 in each group 5 from each received radiation		3-4 weeks			100		20/20 - State they confirm growth via HE	HE
156		John et al	2021	Neuropathology and Applied Neurobiology/Germany	To investigate Akt inhibitor AZD5363 in vitro and in vivo in AKT1(E17K) mutated meningiomas		IOMM-Lee	Transgenic AKT1(E17K) or AKT1(wt)	2.5 ul	2.5	PBS	2.5x10^5	250000		Swiss nude (Charles River)		-		8	weeks	-		-	not described	Orthotopic convexity		X	2 holes 2 mm anterior and 1.5 mm to either side of bregma 1 mm in depth	wt vs mutated cell implant		-		Survival study 15-21 days (50% dead)	-		Not described. Kaplan meier curves show 11 in total for each group, but only 6 were randomized for treatment in AKT1 WT and 8 in the other group	MRI
156		John et al	2021	Neuropathology and Applied Neurobiology/Germany	To investigate Akt inhibitor AZD5363 in vitro and in vivo in AKT1(E17K) mutated meningiomas		IOMM-Lee	Transgenic AKT1(E17K) or AKT1(wt)	0.5 ul	0.5	PBS	0.5x10^5	50000		Swiss nude (Charles River)		-		8	weeks	-		-	not described	Orthotopic skull base		X	1 hole 2 mm anterior and 1.5 mm lateral of bregma right side at skull base app 7.5 mm in depth	wt vs mutated cell implant		-		Survival study 16-21 days (50% dead)	-		Not described	MRI
158		Nakano et al	2021	Cancer Science/Japan	To investigate Eribulin in vivo		IOMM-Lee		2 ul	2	PBS	2.5x10^5	250000		BALB/c-nu/nu		F		6-8	weeks	-		24	3 groups 8 in each	2 mm anterior of bregma, 1.5 mm right of the sagittal suture 1 mm deep		X		0.5 mg/kg Eribulin (either 2 cycle or continous) and control		-		Survival study app 21-60 days (50% dead). Control 50% dead after 21 days.	100		24/24	HE, cleaved PARP1, cleaved caspase-3 immunohistochemistry
163		Horbinski et al	2021	Neuro-Oncology Advances/USA	To investigate Palbociclib in combination with radiation in preclinical models	Palbociclib is an inhibitor of cyclin-dependent kinase 4 and 6	IOMM-Lee	Luciferase	-			2x10^5	200000		NCr-Foxn1(nu) Athymic nude mice (Envigo)		-		6	weeks	-		-	Can count on figures: 7 control, 9 RT only, 10 Palbo only, 9 RT+Palbo	2 mm posterior and 1 mm right of the midline (in relation to bregma. 3 mm deep		X	Intraparenchymal placement.	4 groups: Control vs radiation (hypofractionated) only vs Palbociclib only vs radiation+palbociclib		-		Survival study 50% dead: Control 11 days, Palbo only 11 days, RT only 11 days, Palbo+RT 14 days	-		Not described	BLI, HE
8		Kim et al.	2020	Neuropathology and Applied Neurobiology/South Korea/USA	Aim was to examine expression and function of Forkhead box M1 (FOXM1) transcription factor during meningioma progression.		IOMM-Lee	IOMM-Lee FOXM1 knockdown or control Controls	100 ul	100	PBS	5x10^5	500000	5x in IOMM-Lee knockdown and 2x in pretreated part	BALB/c nude mice(Orient Bio, Seongnam, GyeonggiDo, Korea)		M		4-5	Weeks	-	Not described	8	IOMM-Lee FOXM1 knockdown (n=4) and control IOMM-Lee (n=4)	Subcutan injection	X			IOMM-Lee FOXM1 knockdown (n=4) and control IOMM-Lee (n=4)		4 weeks	28		100		8/8	Immunehistochemistry (Ki-67, beta-catenin)	Histological examination confirmed that the numbers of Ki67 +proliferating tumour cell and b catenin expressing tumour cells were reduced in FOXM1-knockdown IOMM-LEE meningioma compared with control tumour tissue
8		Kim et al.	2020	Neuropathology and Applied Neurobiology/South Korea/USA	Aim was to examine expression and function of Forkhead box M1 (FOXM1) transcription factor during meningioma progression.		IOMM-Lee	IOMM-Lee FOXM1 knockdown or control Controls	100 ul	100	PBS	2 x 10^4	20000	5x in IOMM-Lee knockdown and 2x in pretreated part	BALB/c nude mice(Orient Bio, Seongnam, GyeonggiDo, Korea)		M		4-5	Weeks	-	Not described	6	Pretreated IOMM-Lee with Siomycin A (n=3) and control (n=3)	Subcutan injection	X			Pretreated IOMM-Lee with Siomycin A (n=3) and control (n=3)		4 weeks	28		100		6/6	Immunehistochemistry (Ki-67, beta-catenin)	Histological examination confirmed that the numbers of Ki67 +proliferating tumour cell and b catenin expressing tumour cells were reduced in FOXM1-knockdown IOMM-LEE meningioma compared with control tumour tissue
10		Guo et al.	2021	Oncolytics/China	Test metformin and/or cisplatin interaction in cells and in vivo.		IOMM-Lee		100 ul	100	PBS	5*10^6	5000000	per 100 ul PBS	BALB/c nude mice (National institute of cancer animal production program)	National institute of cancer animal production program	F		8	weeks	24-27	g	28	4 groups of 7 in each group. Lacks how many they operated on	Heterotopic flank model	X		Free access to water	Treatment with Met or Met+Cis or Cis or saline IP		28	28	days	100		28/28	Immunohistochemistry P-AMPKalpha, P-S6K, P-4EBP1, P-AKT, Ki-67
11	Heterotopic	Giles et al.	2019	JCI insight/USA/China	Aim was to assess programmed cell death ligand 1 (PD-L1) in various cell lines and test anti-PD-L1 (Avelumab) but also high affinity Natural Killer cells to mediate antibody-dependent cellular cytotoxicity (ADCC) in vitro and in vivo tumor model		IOMM-Lee	Transfected with CD274-/- knockdown or wildtype	-		Not described	5x10^6	5000000		Athymic nude mice (Charles River, France)		F		6-8	Weeks	-	Not described	-	Tumors counted: IOMM-Lee vehi. 9, ave. 9. haNK 9, ave+haNK 8. IOMM-Lee-CD274 -/-: vehi. 10, ave. 9. haNK 9, ave+haNK 9. total 72	Heterotopic flank model	X			Treatment initiated 17 days post implantation. Vehicle, avelumab, avelumab+haNK, avelumab+haNK		31 days	31	31 days IOMM-Lee, 36 days IOMM-Lee-CD274-/-	-		TTR not described - Describe mice bearing tumors.	Caliper measurements, histology, immunehistochemistry CD274, gramzyne B (NK-celler).
15		Wang et al.	2018	Annals of Clinical and Laboratory Science/China	Aim was to investigate the influence of silencing HER2 (human epidermal growth factor receptor 2) gene on the proliferation and angiogenesis of human malignant meningioma cells		IOMM-Lee	wt + transfected shHer2	200 ul	200	Type not defined	5x10^7	50000000		BALB/c nude mice(Hunan, China)		-	Not defined	4-6	Weeks	-	Not described	9	IOMM-Lee WT vs. IOMM-Lee Mock (nonsense sequence lentiviral vector) vs. IOMM-Lee shHer2	Heterotopic flank model	X			IOMM-Lee WT vs. IOMM-Lee Mock (nonsense sequence lentiviral vector) vs. IOMM-Lee shHer2		34 days	34		100		9/9	Caliper measurements, He-staining, Immunohistochemistry(Her2, Ki-67, VEGF, CD34)
16		Zhang et al.	2020	Frontiers in oncology/China	Aimt was to reveal the effect of radiation on meningioma cells and the role of miR-221/222 in regulating meningioma radiosensitivity		IOMM-Lee		-		Not described	5x10^6	5000000		BALB/c nude mice		F		5	Weeks	-	Not described	64	4 groups 16 in each	Heterotopic flank model	X			Treatment: saline vs. scramble nucleotides (NC) vs. miR-221/222-3p agomirs and miR-221/222-3p antagomirs. 8 animals from each group received radiation	When tumors reached 5 mm randomly divided in 4 group 16 in each	12 days	12	Figure 3 shows tumor implantation at -3 days and treatment end at 9 days.	100		64/64	Caliper measurements, HE-staining, immunohistochemistry(PTEN - target gene miR221/222)
24		Das et al.	2020	Clinical and Translational Oncology/USA	Aim was to investigate the effect of CDK4/6 inhibitor, palbociclib with radiation in relevant pre-clinical models both anaplastic and radiation induced meningiomas		IOMM-Lee	Rb+ - Rb is a tumor suppressor protein in cell cycle	100 ul	100	media	1x10^7	10000000	Matrigel 1:1 mix	SCID mice (NOD.CB17-Prkdc(scid)/J)		M		6	weeks	13-40	g - Big difference in weight	7	Controls N=3, 10ug/kg palbociclib N=4. Also a N=6 mentionend, but no mentioning as to where it fits.	Flank injection model	X			Radiation+palbociclib treatment initiated 2 weeks post op.	Treatment initiated when palpable tumors were present	-		Not described in detail.	-		Not described	Caliper other modalities not described
25		Wang et al.	2016	Oncology Reports/China	Goal was to determine the effects of HER2 gene and possible involvement of MAPK signal pathway in human maligant meningiomas		IOMM-Lee	Transfected cells with HER 2 over-/underexpression and NC (nonsense sequence) over-/underexpression	-		Not described	1x10^7	10000000		BALB/c nude mice	SJA laboratory animal Co., Ltd. (Hunan, China)	F		4-6	weeks	18-20	g	30	Randomly separated into 5 groups of 6 (blank, NC-sh, HER2-sh, NC-ox, HER-2-ox)	Armpit - Subcutanous injection	X			Randomly separated into 5 groups of 6 (blank, NC-sh, HER2-sh, NC-ox, HER-2-ox). transfected IOMM-lee cells		30 days	30		76.6667		Says in paper. Difficult to count to that number. We count 2 less = 77%	Caliper
34		Park et al.	2015	J Neurooncol./Korea	To investigate the level of AEG-1 (astrocyte elevated gene-1) experession by quantitative reverse transcription PCR, immunohistochemistry analysis and western blotting on human meningioma samples. Furthermore in vivo investigation of AEG-1 inhibition and tumorogenesis		IOMM-Lee	Transfected NT siRNA and AEQ-1 siRNA (depletion)	-		Not described	1x10^6	1000000		Athymic nude mice	Manufacturer missing	-	Not defined	-	not described	-	not described	8	Images of 4 control (NT siRNA) and 4 AEG-1 siRNA	Flank injection model	X		Not described	Transfected IOMM-Lee with NT siRNA and AEG-1 IOMM-Lee		3 weeks	21		100		8/8	Caliper
37		Iwami et al	2015	Brain Tumor Pathol/Japan	To investigate how adipocytes affect tumor growth in anaplastic cells - Established cell lines IOMM-Lee, KT21MG, HKBMM		IOMM-Lee	GFP-expressing IOMM-Lee	3 ul	3	-	1.5x10^5	150000		BALB/c Slc-nu/nu nude mice (Chubu Kagaku Shizai Co. Ltd. Japan)		F		8	weeks	-	not described	10		Peritoneal injection	X		Injected	-		2 weeks	14		100		10/10	Flourescence-GFP+FABP4 immunohistochemistry
37		Iwami et al	2015	Brain Tumor Pathol/Japan	To investigate how adipocytes affect tumor growth in anaplastic cells - Established cell lines IOMM-Lee, KT21MG, HKBMM		IOMM-Lee	GFP-expressing IOMM-Lee	100 ul	100		1.5x10^5	150000		BALB/c Slc-nu/nu nude mice (Chubu Kagaku Shizai Co. Ltd. Japan)		F		8	weeks	-	not described	10	5 control 5 +adipocytes	Subcutan injection	X		Injected	IOMM-Lee+adipocytes vs IOMM-Lee alone	Adipocytes from BALB-C mice from same strain 20 weeks old.	2 weeks	14		100		10/10	Caliper+FABP4 immunohistochemistry
40		Wilisch-Neumann et al	2013	Cancer Therapy: Preclinical/Germany	To evaluate effect of integrin inhibitor cilengitide in meningiomas in vitro and vivo		IOMM-Lee		100 ul	100	PBS+Matrigel	3x10^6	3000000		Swiss nude mice (Charles river)		-	Not defined	8-10	weeks	-	not described	15		Subcutan injection	X			Intreperitoneal injections of Cilengitide or PBS	7 mice used as controls with PBS injections	17 days	17		100		15/15	Caliper, weighing tumors, immunohistochemistry Ki-67, TUNEL
48		Pachow et al	2013	Cancer Therapy: Preclinical/Germany	To evaluate the mTORC1 (mammalian target of rapamycin complex 1) pathway in meningiomas and to explore mTORC1 as a therapeutic target in meningioma cell lines and mouse models		IOMM-Lee		100 ul	100	1:1 PBS+Matrigel	3x10^6	3000000		Swiss nude mice (Charles river)		-	Not defined	8-10	weeks	-	not described	15	8 treatment, 7 controls	Subcutan injection	X			at day 2 started injection IP with 20 mg/kg temsirolimus (5days/week) in 8 animals		21 days	21		100		15/15	Caliper, western blot, immunohistochemistry, Ki-67
52		Kliese et al	2013	Oncogene/Germany/USA	To evaluate miRNA-145 levels and effect in atypical and anaplastic meningiomas		IOMM-Lee	Transfected with either miRNA-145 or miRCO (control, scrampled oligotides)	-		Not described	3x10^6	3000000		Swiss nude mice (Charles river)		-	Not defined	7-11	weeks	-	not described	14	7 injected with IOMM-Lee-miRNA-145 and 7 injected with miRCO	Subcutan injection	X			7 injected with IOMM-Lee-miRNA-145 and 7 injected with miRCO		14 days	14		100		14/14	Caliper, weighing tumors
69		Haase et al	2010	Neuro-Oncology/Germany/USA	To fatty acid synthase (FAS) in meningioma treatment using FAS inhibitors Cer and C75		IOMM-Lee		100 ul	100	Matrigel	1x10^6	1000000		SCID (Jackson Laboratories)		F		-	not described	-	Data not shown and supplemental online material cannot be accessed	15	Cer-treated, C75 treated, control - 5 in each	Subcutan injection	X			Cer-treated, C75 treated, control - 5 in each - Treatment start after 2 weeks to ensure large development of growth.		4 weeks	28		86.6667		13/15 - Describe no tumor formation in 2 animals 1 in Cer and 1 in C75	HE, immunohistochemistry FAS, TUNEL
70		Ge et al	2016	Cancer Cell International/China	To explore expression of alpha-synuclein in benign, atypical and anaplastic meningiomas and determine its role in the malignant progression of meningiomas		IOMM-Lee	Transfected with alpha-synuclein shRNA or control shRNA.	-		Not described	4x10^6	4000000		Nude mice (Shanghai Laboratory Animal Center, Chinese Academy of Sciences, Shanghai, China)		-	Not defined	6-8	weeks	-	not described	8	4 transfected with alpha synuclein and 4 transfected with shRNA	Subcutan injection	X			4 transfected with alpha synuclein and 4 transfected with shRNA		25 days	25		100		8/8	Caliper measurements, immunohistochemical staining Ki-67
71		Kargiotis et al	2008	Int J Oncol/USA/Greece	To explore urokinase plasminogen activator (uPA) after radiation and also treatment options for increased uPA in a malignant cell line		IOMM-Lee	Transfected with Luciferase	-		Not described	5x10^6	5000000		Nude mice	Lacks manufacturer and further details	F		6-8	weeks	-	Not described	40	4 groups of 10	Subcutan injection	X			Groups treated with: pSV, puPA or pu2 - control treated with PBS. 5 animals from each group received radiotherapy (5Gy)		3 weeks	21	Or tumor growth >1.2 cm	100		40/40	HE staining, immunohistochemistry uPA, uPAR, vessel staining
73		Ragel et al	2008	Surgical Neurology/USA/Korea	To explore heterotopic xenografting in patient-derived primary and established cells		IOMM-Lee		500 ul	500	medium	5x10^5-1.5x10^6		Not described specifically	CD1 (Charles River, Massachussetts)		-	Not described	3	weeks	-		20		Subcutan injection	X			NA		56 days	56	20% died of tumor involvement	95		19/20	HE, Immunohistochemistry: Vimentin, EMA, GFAP, MIB-1
81		Gupta et al	2007	J Neurosurg/USA	To investigate the effects of topoisomerase I inhibitor Irinotecan (CPT-11) on primary cultures in vitro and vivo		IOMM-Lee	Chose IOMM-Lee due to failure of primary cell culture flank model	-		Not described	1x10^6	1000000		Athymic nude (nu/nu) (Harlan)		M		4-6	weeks	20-30	g	10		Heteroptopic: Subcutan injection	X			After palpable tumors - controls treated with PBS vs 30 mg/m2/day x 5 days x 2 cycles Irinotecan		26 days	26		100		10/10	Caliper, staining: Bcl-2, Bax, Survivin, TUNEL
82		Ragel et al	2006	Cancer/USA	To investigate Celecoxib (inhibitor of COX-2) treatment in meningiomas in vitro and in vivo		IOMM-Lee		100-150 ul		In medium	0.5x10^6	500000		CD1 (Charles River, Massachussetts)		-		3	weeks	-	Not described	55	20 control, 10 low dose, 10 medium dose, 15 high dose	Subcutan injection	X			20 control, 10 low dose (500 ppm), 10 medium dose (1000 ppm), 15 high dose (1500 ppm)	Tumors grew for 10-14 days before treatment. Oral treatment through diet	43 days	43		100		55/55	Caliper, HE, MIB-1, Factor VIII, VEGF, COX-2, TUNEL assay
83		Ragel et al	2006	Neurosurgery/USA	To test the effects of the addition of a calcium channel antagonist to hydroxyurea and anti-progesterone RU486 on meningioma growth		IOMM-Lee		100-150 ul		Matrigel	1x10^6	1000000		CD1 (Charles River, Massachussetts)		-		3	weeks	-	Not described	30	15 control, 5 HU, 5 diltiazem, 5 HU/diltiazem,	Subcutan injection	X			HU and/or diltiazem added to drinking water - ad libitum	Tumors grew for 10-14 days before treatment. Oral treatment through diet. HU (100mg/kg), RU486 (10 mg/kg), diltiazem (50 mg/kg), verapamil (50 mg/kg)	56 days	56	HU animals sacrifized at 36 due to tumor ulcerations.	100		30/30 - Not thoroughly described though	HE, MIB-1, Factor VIII, TUNEL assay, MVD (vessels)
86		Kondraganti et al	2006	Int J Oncol/USA	To investigate the use of RNA interference (RNAi) to target uPA (urokinase plasminogen activator) and its receptor uPAR		IOMM-Lee		100 ul	100	Serum free medium DMEM	5x10^6	5000000		athymic nude mice	Not described further	F		-	not described	-	Not described	-	not described	Subcutan injection	X			Injection of mock, EV, SV, pU or pU2-transfected cells after tumors reached 4-5 mm (7-10 days) 60 ug/mouse total 5 doses		4 weeks	28		-		Total number not described	HE
93		Surace et al	2004	Ann Neurol/USA	To investigate S6K mRNA expression in anaplastic meningiomas compared to benign	Commom change in anaplastic meningiomas is amplification of chromosome 17q23 containing the S6 kinase (S6K) gene (14 % of anaplastic tumors)	IOMM-Lee	Transfected with pcDNA3 (vector) or pcDNA3.S6K1	100 ul	100	Matrigel	1x10^6	1000000		athymic nu/nu mice	Not described further	M		6-8	weeks	-	Not described	16	4 mice per cell line (V1, V2 vector transfected and S6 and S10)'	Subcutan implantation	X			2 vector groups and 2 S6K groups - transfected IOMM-Lee		14 days	14		100		16/16 - Not described any loss of animals.	Caliper measurements
110	IOMM-Lee establishment paper	Lee	1990	Neurosurgery/China	To establish an immortalized malignant meningioma cell line		IOMM-Lee	61 yo man intraosseous malignant meningioma taken at primary surgery	200 ul	200		1x10^7	10000000		Balb/c-nu/nu (athymic) (Experimental Animal Quarters, Medical Research Department, Tri-Service General Hospital)		F		8	weeks	-	not described	10		Subcutan injection	X			NA		8-10 weeks		End point = tumor >2 cm in diameter	100		10/10	HE, immunohistochemial staining such as: Ki-67, vimentin, estrogen, GFAP, EMA, CEA, cytokeratin, actin, neurofilaments and others
156		John et al	2021	Neuropathology and Applied Neurobiology/Germany	To investigate Akt inhibitor AZD5363 in vitro and in vivo in AKT1(E17K) mutated meningiomas		IOMM-Lee	Transgenic AKT1(E17K) or AKT1(wt)	100 ul	100	1:1 matrigel	3x10^6	3000000		Swiss nude (Charles River)		-		8-10	weeks	-		15		Subcutanous injection	X			wt vs mutated cell implant		21 days	21	-	100		15/15	Caliper
165		Deng et al	2022	Frontiers in Oncology/China/USA	To investigate Nicotinamide Phosphoribosyltransferase inhibitor FK866 effect in anaplastic meningiomas		IOMM-Lee		100 ul	100	PBS	2x10^6	2000000		Nude mice		F		6-8	weeks	-		10	5 control, 5 treated	Subcutan injection	X			control vs FK866 (5mg/kg i.p once per day for 2 weeks)		25 days	25	-	100		10/10	Caliper/weight, immunohistochemistry: Ki-67, PD-L1, B7-H3
166		Chen et al	2021	Evidence-Based Complementary and Alternative Medicine /China	To investigate Curcumin effect on meningiomas.	Curcumin inhibits HGF (hepatocyte growth factor)-induced epithelial-mesenchymal transition (EMT) by regulating c-MET-dependent PI3K/akt/mTor signaling pathways in meningioma	IOMM-Lee		100 ul	100	-	1x10^7	10000000		C57BL/6 nude mice (Qingdao University, Shandong, China)		-		4-5	weeks	-		16	4 each group 4 groups	Subcutan injection	X			15 days after injection 4 groups control, HGF group, HGF+100mg/kg curcumin, HGF+300 mg/kg curcumin IP daily.		45 days	45	-	100		16/16	Weight, caliper, immunohistochemistry E-cadherin
77	Dorsal skin fold for angiogenesis also described - What to do? Not included.	Tummalapalli et al	2007	Int J Oncol/USA	To explore targetting cathepsin B (pCB) and MMP-9 (pM) via plasmid transfection in IOMM-Lee and treatment in vivo		IOMM-Lee		-		Not described	0.5x10^6	500000		Athymic nude mice	Not further described	-	Not described	-	not described	-	not described	30	6/group	orthotopic via intracranial injection. Not described further.		X		pSV, pCB, pM and pMC treatment for 3-4 weeks. After 1 initial week of no tumor induction		-		Cannot be assessed. Describe 3-4 weeks treatment after 1 week tumor induction	100		30/30	HE, immunofluorescence Anti-cath-B and anti-MMP-9
7	Heterotopic	Bao et al.	2021	Neuro-oncology/USA/China	Aim was to evaluate the potential role of ferroptosis in meningioma.		IOMM-Lee	IOMM-Lee-shMEF2C, IOMM-Lee-shMEF2C-Lv-NF2 or IOMM-Lee-shMEF2C-Lv-Ecad . To study effect of MEF2C, NF2 and E-cadherin status on ferropotosis inducing response in vivo	-		Not described	2x10^6	2000000		Nude mice (Nanjing medical university animal center)		M		6	Weeks	-	Not described, small graph depicting all animals same weight 21.XX	35	5 groups. 1. DMSO treated 7, 2. Erastin treated 7, 3. Erastin+sh-MEF2C 7, 4. Erastin + sh-MEF2C + Lv-NF2 7, 5. Erastin + sh-MEF2C + Lv-E-cad 7	Subcutan injection	X			5 groups. 1. DMSO treated 7, 2. Erastin treated 7, 3. Erastin+sh-MEF2C 7, 4. Erastin + sh-MEF2C + Lv-NF2 7, 5. Erastin + sh-MEF2C + Lv-E-cad 7		35 days	35	Treatment initiated after 5 days	100		35/35	Measurements, histology, immunehistochemistry
3	How are they able to make an overexpression negative control and silence negative control?	Yang et al.	2021	World Neurosurgery/China	Evaluate effect of tight junction protein CLDN6 on meningioma invasiveness using silencing and overexpression constructs in both in vitro and in vivo. Assess growth patterns in vivo.		IOMM-Lee or/and CH-157	Cells transfected with either overexpression CLDN6 or silenced CLDN6. not described	200 ul	200	pbs	2*10^6	2000000		Nude mice	Manufacturer not described	F		4-6	weeks	-	Not described	20	4 groups of 5 in each group	Heterotopic flank model	X		Lacking description of ml injection and anaestetics and animal ethical considerations (free access to food and water)	-	3 different groups as I see it Silence NC and Over NC are the same	28	28	days	-		They write they use 20, but not which was given CH157 or IOMM-Lee	Immunohistochemistry, Western blot, RNA of CLD6N in cell and in vivo
24		Das et al.	2020	Clinical and Translational Oncology/USA	Aim was to investigate the effect of CDK4/6 inhibitor, palbociclib with radiation in relevant pre-clinical models both anaplastic and radiation induced meningiomas		IOMM-Lee/BENMEN1	BENMEN1 - radiation-induced	-			-			SCID mice (NOD.CB17-Prkdc(scid)/J)		M		6	weeks	13-40	g - Big difference in weight	-	Not described	Orthotopic, skull base 2 mm post to bregma, 2 mm lat to bregma, 5,8 deep (from previous paper #5)		X	Refers to 4 papers including a review. No mentioning og how many animals or exact method	Radiation+palbociclib treatment initiated 2 weeks post op.		-		Survival study - Not well described. Survival around 30 days saline vs 45 in rad+palbo for both IOMM-LEE and Benmen1 irradiated	-		Not described. Not even total number of animals described	Tumor verified using MRI and HE-staining
158		Nakano et al	2021	Cancer Science/Japan	To investigate Eribulin in vivo	halichondrin B from ocean fungi. inhibit microtubuli	IOMM-Lee/HKBMM	Does not describe which cells go to which animals	100 ul	100	PBS	5x10^6	5000000		BALB/c-nu/nu		F		6-8	weeks	-		-		Subcutanous injection	X			0.125, 0.25 and 0.5 mg/kg dosages of eribulin 3 times a weeks.		16 days	16		-		Not descriptions	Caliper
31	KCI-MENG1 origin paper. Both Low passage and High passage	Michelhaugh et al	2015	J Transl Med/USA	To establish spontanous immortalized cell line KCI-MENG1	ESTABLISHMENT PAPERS	KCI-MENG1-High passage	46 yo woman with olfactory groove WHO grade 1 meningioma.	-			-			SCID/NCr (BALB/C background)		-		-	weeks	-	Not described	-	Not described	Flank	X			NA		-		Varies	-		Not described total tumor'	See overview of results
31	KCI-MENG1 origin paper. Both Low passage and High passage	Michelhaugh et al	2015	J Transl Med/USA	To establish spontanous immortalized cell line KCI-MENG1	ESTABLISHMENT PAPERS	KCI-MENG1-Low passage	46 yo woman with olfactory groove WHO grade 1 meningioma.	-			-			SCID/NCr (BALB/C background)		-		-	weeks	-	Not described	-	Not described	Flank and orthotopic.	X	X	Varies depending on	NA		-		Varies	-		Not described total tumor'	See overview of results
40		Wilisch-Neumann et al	2013	Cancer Therapy: Preclinical/Germany	To evaluate effect of integrin inhibitor cilengitide in meningiomas in vitro and vivo		KT21MG1		5 ul	5	PBS	2.5x10^5	250000	Per hole	Swiss nude mice (Charles river)		-	Not defined	8-10	weeks	-	not described	10		2 mm anterior, 1.5 mm bilaterally, just deep enough to penetrate bone and meninges		X		5 received high dose treatment 75 mg/kg vs 5 controls		21 days	21		100		30/30	MRI, immunohistochemistry Ki-67, TUNEL
48		Pachow et al	2013	Cancer Therapy: Preclinical/Germany	To evaluate the mTORC1 (mammalian target of rapamycin complex 1) pathway in meningiomas and to explore mTORC1 as a therapeutic target in meningioma cell lines and mouse models		KT21MG1		5 ul	5	PBS	2.5x10^5	250000	Per hole	Swiss nude mice (Charles river)		-	Not defined	8-10	weeks	-	not described	10	5 treatment, 5 controls	2 mm anterior, 1.5 mm bilaterally, just deep enough to penetrate bone and meninges		X	Slow injection over 1 min	at day 2 started injection IP with 20 mg/kg temsirolimus (5days/week) in 5 animals		17 days	17		100		10/10	MRI at day 10 and 17
67		Petermann et al	2011	Brain Pathology/Germany/UK	To examine DEP-1 (Density-enhanced phosphatase-1, PRPRJ, CD148) loss of function effect on tumorigenesis		KT21MG1	Transfected KT21 cells expressing DEP-1-targeting or control shRNA	-		Not described	1x10^6	1000000		NMRI nu/nu mice	In house breed	-	Not defined	5	weeks	-	not described	10	5 transfected KT21 DEP-1-targeting and 5 controls	Anterior 2 mm, lateral 0.6 mm, ventral 2 mm - In relation to bregma.		X		Transfected KT21 cells expressing DEP-1-targeting or control shRNA		10 days	10		100		10/10	HE, immunohistochemistry Anti-DEP-1
14		Skibinski et al.	2018	J Neurooncol./USA	Mebendazole efficacy with and without radiation on meningiomas in vivo and vitro		KT21MG1	expressing luciferase lentivirus for bioiluminesence	0.5	0.5	Matrigel	5*10^4	50000		Athymic mice	Manufacturer not described. Type is vague	F		6	weeks	-		49	12 control, 13 mebendazole, 12 radiation, 12 mebendazole+radiation	Orthotopic, skull base 2 mm post to bregma, 2 mm lat to bregma, 5,8 deep		X	High fat diet.	Control, mebendazole, radiation, mebendazole+radiation.	Treatment initiated at 5 days (diet with and without meb). Concerns regarding early start. No visual of tumor take prior to start.	-		Survival Control 19 days (mean), Meb 30 days, Rad 33,5 days, Meb+Rad 39 days. Neurological symptoms or <15 % body mass loss	-		Not defined or described. 100%?	Immunohistochemistry Cleaved caspase-3 Ki67, CD31
33		Chow et al.	2015	Oncotarget/USA	To evaulate group 1 p21-activated kinases signaling and anti-tumor effects in NF2(-/-) tumors		KT21MG1	Luciferase	5 ul	5	PBS	0.5x10^6	500000		SCID mice	Manufacturer missing	-	Not defined	8	weeks	-	not described	-	not properly described. 5 each group vehicle, frax1036, frax716, frax597 - all xx from each group for bioiluminesence	Orthotopic 1.5 mm anterior, 1.5 mm lateral. 0.5 mm from the skull base		X	Slowly injected	vehicle, frax1036, frax716, frax597 - all xx from each group for bioiluminesence		6 weeks	42	bioiluminesence app. 3 weeks after tumor implantation treatment 3 weeks	-		Not described. Not even total number of animals described	Bioiluminesence, HE, immunestaining Pak1, Pak2, cleaved caspase 3, phospho-histone 3, cyclin D1
111	KT21-MG1 establishment paper	Tanaka et al	1989	Cancer/Japan	To establish a human malignant meningioma cell line with amplified c-myc oncogene		KT21MG1	47 yo woman cerebral falx meningioma. Cells taken from second operation and transferred to mice. Then extracted and subcultured for 2 years without significant changes in vitro. Spontanous c-myc amplification i parent tumor.	-		Not specified	8x10^6	8000000		ICR nu/nu athymic nude mice (Charles River)		F		4-5	weeks	-	not described	3	injected at passages 8, 10, 15	Subcutan injection	X			NA		3 months	90		100		3/3	HE, GFAP, Vimentin
79	Establishment of 2 immortalized cell lines using HTERT	Cargioli et al	2007	Neurosurgery/USA/Turkey	To establish an in vivo model with human telomerase trancriptase		Me10T	Less than P5. Transduction with hTERT and SV40 large T antigen 45,XX,-22	5 ul	5	-	1x10^6	1000000		Athymic mice (Charles River, MA, USA)		M		4	weeks	-	Not described	6		3 mm post, 3 mm lateral to bregma - Craniotomy - Subdural space injection		X		NA		16 weeks	112	-	100		6/6	HE, immunohistochemistry: Vimentin, cytokeratin, S-100, EMA, PR
79	Establishment of 2 immortalized cell lines using HTERT	Cargioli et al	2007	Neurosurgery/USA/Turkey	To establish an in vivo model with human telomerase trancriptase		Me3TSC	Less than P5. Transduction with hTERT and SV40 large T antigen. Deletion NF2 (complex karyotype) 45,XX,t(1;5)(p?36.1;q?13),del(9)(p13,del(11)(p14);-22	5 ul	5	-	1x10^6	1000000		Athymic mice (Charles River, MA, USA)		M		4	weeks	-	Not described	6		3 mm post, 3 mm lateral to bregma - Craniotomy - Subdural space injection		X		NA		16 weeks	112	-	100		6/6	HE, immunohistochemistry: Vimentin, cytokeratin, S-100, EMA, PR
12	Same problem as NCH93 - established by a group - Established cell line or primary?	Nigim et al	2019	Targeted Oncology/USA/China/Canada	To investigate whether beta1 integrin could be a therapeutic target in high grade meningiomas		MN3		3 ul	3	Medium	7.5x10^4	75000		SCID mice (National Cancer Institute)		F		7-8	weeks	-	Not described	14	1 must have died, only 13 was used	2.5 lateral of bregma, 1 mm deep.		X	Stereotactic implanted	OS2966 (beta1 integrin monoclonal antibody) vs control(human immunoglobulin (Ig) G	Started on day 18 - injections twice a week	Up to 150 days		graph shows 50% dead in treatment group around 107 days ish and around 92 days ish for control	100		13/13	Ki-67, beta1 integrin
26	Same problem as NCH93 - established by a group - Established cell line or primary?	Nigim et al	2016	Neuro-Oncology/USA	To establish a new orthotopic malignant model and treat it with oncolytic herpes simplex virus		MN3		3 ul	3	Medium	7.5x10^4	75000		SCID mice (National Cancer Institute)		F		7-8	weeks	-	Not described	12	2 groups	2.5 lateral of bregma, 1 mm deep.		X		Control and G47delta intratumoral treatment		Up to 160 days		PBS group all animals dead after mid 70's (graph) 50 % after start 60 days. treatment group 1 long term survivor without tumor, 50% dead mid 80 days.	100		12/12 - However 1 longterm survivor without trace of tumor, Were there even take?	KI-67, vimentin, EMA, HE, Genetic profile,X-gal staining
12	Same problem as NCH93 - established by a group - Established cell line or primary?	Nigim et al	2019	Targeted Oncology/USA/China/Canada	To establish a model using MN8 cells		MN8		3 ul	3	Medium	5x10^4	50000		SCID mice (National Cancer Institute)		F		7-8	weeks	-	Not described	-	Not described	2.5 lateral of bregma, 1 mm deep.		X	Stereotactic implanted	NA		4-5 months		Survival study. No curves available in study - Not flushed out.	-		Not specified	HE, Vimentin, EMA, Ki-67, Western blot, beta1 integrin
153	Should 153 and 154 be moved to PTM?	Jungwirth et al	2021	Cancer Lett/Germany/Egypt	To investigate kinesin family member inhibitors(KIF11) (finaesib and ispinesib) mode of action and efficacy for the treatment of aggressive meningiomas		NCH93	ORIGIN ARTICLE: Jungwirth G, Yu T, Moustafa M, Rapp C, Warta R, Jungk C, Sahm F, Dettling S, Zweckberger K, Lamszus K, Senft C, Loehr M, Keßler AF, Ketter R, Westphal M, Debus J, von Deimling A, Simon M, Unterberg A, Abdollahi A, Herold-Mende C. Identification of KIF11 As a Novel Target in Meningioma. Cancers (Basel). 2019 Apr 15;11(4):545. doi: 10.3390/cancers11040545. PMID: 30991738; PMCID: PMC…	100 ul	100	Matrigel	4x10^6	4000000		NMRI/nu mice (Janvier laboratory, France)		F		5-6	weeks	-	not described	30	10 each group	In flank regions subcutan injection	X			DMSO control vs 10 mg/kg bodyweight filanesib, 5 mg/kg bodyweight ispinesib	After reaching 200 mm3 animals were randomized in 3 groups	15 days	15		100		30/30	Caliper, Ki-67
154	NCH93 Origin paper	Jungwirth et al	2019	Cancers/Germany/Egypt	To investigate the expression and functional role of kinesins in meningiomas		NCH93	NCH93 tumor cells originated from a 64-year-old man suffering from a relapsed anaplastic meningioma (WHO◦III) located in the left parieto-occipital region	100 ul	100	Matrigel	1x10^6	1000000		NMRI/nu mice (Janvier laboratory, France)		F		5-6	weeks	-	Not described	6		In flank regions subcutan injection	X			NA		7 weeks	49	5/6 tumors reached 200 mm3 after 5 weeks, and after 2 weeks mice were sacrifized due to volume of app. 1000 mm3	100		6/6	Caliper, EMA, Ki-67
162		Yu et al	2021	Cancers/Germany	To investigate Receptor-Tyrosine Kinase Inhibitor Ponatinib inhibiting effect on meningioma growth in vitro and in vivo		NCH93		200 ul	200	1:1 medium:matrigel	4x10^6	4000000		NMRI/nu mice (janvier laboratory, France)		F		5-6	weeks	-		-	Show results from 8 control and 8 treatment	Subcutan injection	X			10 mg/kg bodyweight ponatinib IP daily vs DMSO control	When largest tumor reached 200 mm3	21 days	21	-	-		Images of 8 tumors in DMSO and 8 tumors in Ponatinib group, but no mentioning of how many	Caliper/weight, Cleaved caspase-3, KI-67 index - Immunohistochemistry
36		Senol et al	2015	Oncogene/USA/Netherlands/Austria	To investigate miR-200a contribution to meningioma pathogenesis at a molecular level and effect of miR-200a and muscle heavy chain II b (NMHCIIb) interaction in vitro and vivo		SF3061	Transfected in 5 groups with various	100 ul	100	in matrigel	2x10^6	2000000		athymic nude (nu/nu) (Charles river)		F		6	weeks	-	not described	30	6 pre-control-miR, pre-control-miR+pNMHCIIB, pre-miR-200a, pre-miR-200a+pNMHCIIb, pNMHCIIb	Flank injection model	X		Injected	6 pre-control-miR, pre-control-miR+pNMHCIIB, pre-miR-200a, pre-miR-200a+pNMHCIIb, pNMHCIIb		11 days	11		100		30/30	Caliper
36		Senol et al	2015	Oncogene/USA/Netherlands/Austria	To investigate miR-200a contribution to meningioma pathogenesis at a molecular level and effect of miR-200a and muscle heavy chain II b (NMHCIIb) interaction in vitro and vivo		SF4433	Fluc (luciferase). control-siRNA or NMHCIIb-siRNA	100 ul	100	in matrigel	2x10^5	200000		athymic nude (nu/nu) (Charles river)		F		6	weeks	-	not described	16	8 control, 8 NMHCIIb-siRNA	Flank injection model	X		Injected	8 control, 8 NMHCIIb-siRNA		2 weeks	14		100		16/16	Bioiluminesence
152		Saydam et al	2009	Molecular and Cellular Biology/USA/Netherlands/Switzerland	To characterize a typical human meningioma microRNA(miRNA) profile and characterize the effect of one downregulated miRNA miR-200a on meningioma growth	PAPER: BAIA ET AL 2006 describes a subset of cells from a primary survived better (based on karyotyping) - Also problematic in cell lines. See graph.	SF4433	Luciferace transfected. SF4068 and SF4433 (+NF2) are benign have been immortalized by expression of telomerase and the human papillomavirus E6/E7 genes. Cuevas IC, Slocum AL, Jun P, Costello JF, Bollen AW, Riggins GJ, McDermott MW, Lal A. Meningioma transcript profiles reveal deregulated Notch signaling pathway. Cancer Res. 2005 Jun 15;65(12):5070-5. doi: 10.1158/0008-5472.CAN-05-0240. PMID: 1595…	100 ul	100	Matrigel	2x10^5	200000		Athymic (nu/nu) MGH breeding facility, USA)		F		5	weeks	-	not described	24	8 per group	In both flanks	X			Cells transfected with either pre-cursor miRNA 200a or control or non-transfected (3 groups)		17 days	17		100		24/24	Bioiluminesence
