# Supplementary material for: Meningioma animal models: a systematic review and meta-analysis
Source: J Transl Med. 2023 Oct 28;21:764. doi: 10.1186/s12967-023-04620-7 (PMC10612271; doi:10.1186/s12967-023-04620-7)
Supplement: Supplementary file 10 — Additional file 10: PTM full data extraction sheet. [file 12967_2023_4620_MOESM10_ESM.xlsx]

## Sheet: Sheet1
Own ID (from Excel)	Own notes	Author	Year	Source of origin/country of origin	Aims/purpose	A/P note	Patient tumor location	PTM note/characteristics	Subtype		WHO grade	WG note	Injection volume (IV) or tumor volume (if whole tumor pieces NA)	Inj vol	Cell/ul	IV note	Cell/spheroid concentration (CC) /number of cells (NA if whole tumor pieces)		Cells	Spheroid	Whole tumor pieces	CC note	Implanted cell passage (NA if whole tumor pieces)	CC note	Type of animal (ToA)	ToA note	Sex (M/F)	Sex note	Age	Age note	Weight	Weight note	Number of animals	NoA note	Methodology (heterotopic/orthotopic)	Heterotopic (Put X)	Orthotopic (Put X)	Metho note	Intervention(if applicable)	Intervention note	Duration of incubation	Converted to Days (week = 7 days; month = 30 days)	DoI note	Tumor take rate	TTR note	Comparison modalities to 'parent' tumor	CM note
1		Linsler et al	2021	Annals of Anatomy/Germany	To investigate fluorescent image-guided resection with somatostatin receptor labelled fluoescence dye for intracranial meningioma in the nude mice		-		-	Not described	-	Not described	2 ul	2	500000	Medium+cell sediment	1x10^6	1000000	X			Cells	-	Early passages	nu/nu mice	not described further	F		6	weeks	20 g	approximately	20		Frontal burr hole, prefrontal cortex and subdural space.		X		MRI scans with fluorescence		90 days	90		90	18/20	Fluorescence MRI
2		Zhang et al	2020	Cancers/USA	To develop an orthotopic xenograft model		-	72 yo female primary	-		2	atypical	2 ul	2	50000	culture medium	1x10^5	100000	X			Cells	1	Not passaged, but fresh - Using a cell strainer to get rid of lumps			M/F		12-16	weeks	-	Not described	10		2 mm to right of midline 2.5 mm in front of lambdoid suture. 7-8 mm deep.		X	Free hand implantation			12 months		SS 240 days	70	7/10	MRI, HE,Mitochondria (MT), Ki-67, Vimentin, vWF, PDGFR1.Copy number variation
2		Zhang et al	2020	Cancers/USA	To develop an orthotopic xenograft model		-	72 yo female primary	-		2	atypical	2 ul	2	50000	culture medium	1x10^5	100000	X			Cells	1	Cryo preserved from fresh - Thawed before implantation	Rag2 SCID mice		M/F		12-16	weeks	-	Not described	3		2 mm to right of midline 2.5 mm in front of lambdoid suture. 7-8 mm deep.		X	Free hand implantation			12 months		SS 240 days	100	3/3	MRI, HE,Mitochondria (MT), Ki-67, Vimentin, vWF, PDGFR1.Copy number variation
2		Zhang et al	2020	Cancers/USA	To develop an orthotopic xenograft model		-	72 yo female recurrent (from the above)	-		3	anaplastic	2 ul	2	50000	culture medium	1x10^5	100000	X			Cells	1	Not passaged, but fresh - Using a cell strainer to get rid of lumps	Rag2 SCID mice		M/F		12-16	weeks	-	Not described	4		2 mm to right of midline 2.5 mm in front of lambdoid suture. 7-8 mm deep.		X	Free hand implantation			12 months	360		25	1/4	MRI, HE,Mitochondria (MT), Ki-67, Vimentin, vWF, PDGFR1.Copy number variation
2		Zhang et al	2020	Cancers/USA	To develop an orthotopic xenograft model		-	72 yo female recurrent (from the above)	-		3	anaplastic	2 ul	2	50000	culture medium	1x10^5	100000	X			Cells	1	Cryo preserved from fresh - Thawed before implantation	Rag2 SCID mice		M/F		12-16	weeks	-	Not described	10		2 mm to right of midline 2.5 mm in front of lambdoid suture. 7-8 mm deep.		X		Test of panabinostat		12 months		SS 160 days	90	9/10	MRI, HE,Mitochondria (MT), Ki-67, Vimentin, vWF, PDGFR1.Copy number variation
2		Zhang et al	2020	Cancers/USA	To develop an orthotopic xenograft model		-	PDOX-II - Subcultured from the first 2 tumors described above	-		2	atypical	2 ul	2	50000	culture medium	1x10^5	100000	X			Cells	1	PDOX-2 subcultered cells from first round - From animal.	Rag2 SCID mice		M/F		12-16	weeks	-	Not described	30		2 mm to right of midline 2.5 mm in front of lambdoid suture. 7-8 mm deep.		X				12 months	360		0	0/30	NA
2		Zhang et al	2020	Cancers/USA	To develop an orthotopic xenograft model		-	PDOX-II - Subcultured from the first 2 tumors described above	-		3	malignant	2 ul	2	50000	culture medium	1x10^5	100000	X			Cells	1	PDOX-2 subcultered cells from first round - From animal.	Rag2 SCID mice		M/F		12-16	weeks	-	Not described	20		2 mm to right of midline 2.5 mm in front of lambdoid suture. 7-8 mm deep.		X				12 months	360		0	0/20	NA
2		Zhang et al	2020	Cancers/USA	To develop an orthotopic xenograft model		-	65 yo male	-		2	atypical	2 ul	2	50000	culture medium	1x10^5	100000	X			Cells	1	Not passaged, but fresh - Using a cell strainer to get rid of lumps	Rag2 SCID mice		M/F		12-16	weeks	-	Not described	10		2 mm to right of midline 2.5 mm in front of lambdoid suture. 7-8 mm deep.		X				12 months	360		0	0/10	NA
2		Zhang et al	2020	Cancers/USA	To develop an orthotopic xenograft model		-	71 yo female primary	-		2	atypical	2 ul	2	50000	culture medium	1x10^5	100000	X			Cells	1	Not passaged, but fresh - Using a cell strainer to get rid of lumps	Rag2 SCID mice		M/F		12-16	weeks	-	Not described	10		2 mm to right of midline 2.5 mm in front of lambdoid suture. 7-8 mm deep.		X				12 months	360		0	0/10	NA
2		Zhang et al	2020	Cancers/USA	To develop an orthotopic xenograft model		-	72 yo female recurrent	-		3	atypical (Rhabdoid features)	2 ul	2	50000	culture medium	1x10^5	100000	X			Cells	1	Not passaged, but fresh - Using a cell strainer to get rid of lumps	Rag2 SCID mice		M/F		12-16	weeks	-	Not described	12		2 mm to right of midline 2.5 mm in front of lambdoid suture. 7-8 mm deep.		X				12 months	360		0	0/12	NA
2		Zhang et al	2020	Cancers/USA	To develop an orthotopic xenograft model		-	27 yo male	-		2	atypical	2 ul	2	50000	culture medium	1x10^5	100000	X			Cells	1	Not passaged, but fresh - Using a cell strainer to get rid of lumps	Rag2 SCID mice		M/F		12-16	weeks	-	Not described	10		2 mm to right of midline 2.5 mm in front of lambdoid suture. 7-8 mm deep.		X				12 months	360		0	0/10	NA
2		Zhang et al	2020	Cancers/USA	To develop an orthotopic xenograft model		-	38 yo male	-		2	atypical	2 ul	2	50000	culture medium	1x10^5	100000	X			Cells	1	Not passaged, but fresh - Using a cell strainer to get rid of lumps	Rag2 SCID mice		M/F		12-16	weeks	-	Not described	10		2 mm to right of midline 2.5 mm in front of lambdoid suture. 7-8 mm deep.		X				12 months	360		0	0/10	NA
2		Zhang et al	2020	Cancers/USA	To develop an orthotopic xenograft model		-	59 yo male	-		1	classical	2 ul	2	50000	culture medium	1x10^5	100000	X			Cells	1	Not passaged, but fresh - Using a cell strainer to get rid of lumps	Rag2 SCID mice		M/F		12-16	weeks	-	Not described	10		2 mm to right of midline 2.5 mm in front of lambdoid suture. 7-8 mm deep.		X				12 months	360		0	0/10	NA
2		Zhang et al	2020	Cancers/USA	To develop an orthotopic xenograft model		-	70 yo female	-		1	classical	2 ul	2	50000	culture medium	1x10^5	100000	X			Cells	1	Not passaged, but fresh - Using a cell strainer to get rid of lumps	Rag2 SCID mice		M/F		12-16	weeks	-	Not described	10		2 mm to right of midline 2.5 mm in front of lambdoid suture. 7-8 mm deep.		X				12 months	360		0	0/5	NA
2		Zhang et al	2020	Cancers/USA	To develop an orthotopic xenograft model		-	33 yo female	-		1	classical	2 ul	2	50000	culture medium	1x10^5	100000	X			Cells	1	Not passaged, but fresh - Using a cell strainer to get rid of lumps	Rag2 SCID mice		M/F		12-16	weeks	-	Not described	10		2 mm to right of midline 2.5 mm in front of lambdoid suture. 7-8 mm deep.		X				12 months	360		0	0/10	NA
2		Zhang et al	2020	Cancers/USA	To develop an orthotopic xenograft model		-	41 yo female	-		1	classical	2 ul	2	50000	culture medium	1x10^5	100000	X			Cells	1	Not passaged, but fresh - Using a cell strainer to get rid of lumps	Rag2 SCID mice		M/F		12-16	weeks	-	Not described	10		2 mm to right of midline 2.5 mm in front of lambdoid suture. 7-8 mm deep.		X				12 months	360		0	0/5	NA
51		Friedrich et al	2012	Acta Neurochir/Germany	To test COX-2 inhibitor Celecoxib on transplanted meningioma cells in vivo		4 different located tumors		Meningothelial	All meningothelial	1	Benign	10 ul	10	100000	medium	1x10^6	1000000	X				6	Defrosted after 3 passaged and made 6 passage prior to injection	nu/nu mice		F		5	weeks	10-20 g		34	Describe they used 60 animals, but two animals died directlyafter operation and a further four animals died within a fewdays after transplantation. All remaining mice gained weightduring the 3 months. Eighteen meningiomas were attached tothe skull and were therefore torn off the brain during prepara-tion and were thus lost for histological analysis23 control, 25 750 ppm celecoxib, 25 1500 ppm cel…	2 mm anterior, 0.6 mm lateral, 2 mm ventral to bregma		X		23 control, 25 750 ppm celecoxib, 25 1500 ppm celecoxib in diet-		3 months	90		100	34/34	Ki-67, HE, COX-2, VEGF, iMVD
57		Friedrich et al	2012	Journal of Neuroscience Methods/Germany	To establish patient-derived tumors in mice		11 different located tumors		Meningothelial	All meningothelial	1	Benign	10 ul	10	100000	medium	1x10^6	1000000	X				6	Defrosted after 3 passaged and made 6 passage prior to injection	nu/nu mice		F		4-5	Says 45, must be a mistake	10-20 g		29	Ofthe45miceusedforthisstudy,sixanimalsdieddirectlyafteroperationandfurtherfouranimalswithinfewdaysaftertransplantation.Therefore,1–4(mean2.3)miceperhumanmenin-giomawereused,whichallgainedweightduringthethreemonthssurvival.Sixmeningiomaswereattachedtotheskullandthere-foredivulgedoffthebrainduringpreparation,i.e.,werelostforhistologicalanalysis.Anothertwomiceshowednorealtumorfor-mationbutonlyafewvi…	2 mm anterior, 0.6 mm lateral, 2 mm ventral to bregma		X		NA		3 months	90		93.1034	27/29	Ki-67, EMA, COX-2, iMVD, HE
96		Hu et al	2012	J Neurooncl/China	To investigate a rhabdoid meningioma in relation to CD105		Floor right middle fossa	59 yo male	Rhabdoid malignant meningioma		3	Malignant	10 ul	10	10	medium/cell suspesion	1x10^2	100	X				4	passages - most likely.	BALB/c nu/nu athymic mice		F		-	not described further	-	Not described	6	6 CD105-pos	Orthotopic		X	Describes 'identical stereotactic coordinates', but no description of where.	CD105 positive and negative cells		-		Sacrifized when neurological symptoms appeared - Not further described	0	0/6 CD105 pos	HE, Vimentin, EMA
96		Hu et al	2012	J Neurooncl/China	To investigate a rhabdoid meningioma in relation to CD105		Floor right middle fossa	59 yo male	Rhabdoid malignant meningioma		3	Malignant	10 ul	10	10	medium/cell suspesion	1x10^2	100	X				4	passages - most likely.	BALB/c nu/nu athymic mice		F		-	not described further	-	Not described	6	6 CD105-neg cells	Orthotopic		X	Describes 'identical stereotactic coordinates', but no description of where.	CD105 positive and negative cells		-		Sacrifized when neurological symptoms appeared - Not further described	0	0/6 CD105 neg	HE, Vimentin, EMA
96		Hu et al	2012	J Neurooncl/China	To investigate a rhabdoid meningioma in relation to CD105		Floor right middle fossa	59 yo male	Rhabdoid malignant meningioma		3	Malignant	10 ul	10	100	medium/cell suspesion	1x10^3	1000	X				4	passages - most likely.	BALB/c nu/nu athymic mice		F		-	not described further	-	Not described	7	7 CD105-pos	Orthotopic		X	Describes 'identical stereotactic coordinates', but no description of where.	CD105 positive and negative cells		-		Sacrifized when neurological symptoms appeared - Not further described	85.7143	6/7 in CD105 pos	HE, Vimentin, EMA
96		Hu et al	2012	J Neurooncl/China	To investigate a rhabdoid meningioma in relation to CD105		Floor right middle fossa	59 yo male	Rhabdoid malignant meningioma		3	Malignant	10 ul	10	100	medium/cell suspesion	1x10^3	1000	X				4	passages - most likely.	BALB/c nu/nu athymic mice		F		-	not described further	-	Not described	6	6 CD105-neg cells	Orthotopic		X	Describes 'identical stereotactic coordinates', but no description of where.	CD105 positive and negative cells		-		Sacrifized when neurological symptoms appeared - Not further described	0	0/6 in CD105 neg	HE, Vimentin, EMA
96		Hu et al	2012	J Neurooncl/China	To investigate a rhabdoid meningioma in relation to CD105		Floor right middle fossa	59 yo male	Rhabdoid malignant meningioma		3	Malignant	10 ul	10	1000	medium/cell suspesion	1x10^4	10000	X				4	passages - most likely.	BALB/c nu/nu athymic mice		F		-	not described further	-	Not described	6	6 CD105-pos	Orthotopic		X	Describes 'identical stereotactic coordinates', but no description of where.	CD105 positive and negative cells		-		Sacrifized when neurological symptoms appeared - Not further described	66.6667	4/6 in CD105 pos	HE, Vimentin, EMA
96		Hu et al	2012	J Neurooncl/China	To investigate a rhabdoid meningioma in relation to CD105		Floor right middle fossa	59 yo male	Rhabdoid malignant meningioma		3	Malignant	10 ul	10	1000	medium/cell suspesion	1x10^4	10000	X				4	passages - most likely.	BALB/c nu/nu athymic mice		F		-	not described further	-	Not described	6	6 CD105-neg cells	Orthotopic		X	Describes 'identical stereotactic coordinates', but no description of where.	CD105 positive and negative cells		-		Sacrifized when neurological symptoms appeared - Not further described	0	0/6 in CD105 neg	HE, Vimentin, EMA
96		Hu et al	2012	J Neurooncl/China	To investigate a rhabdoid meningioma in relation to CD105		Floor right middle fossa	59 yo male	Rhabdoid malignant meningioma		3	Malignant	10 ul	10	10000	medium/cell suspesion	1x10^5	100000	X				4	passages - most likely.	BALB/c nu/nu athymic mice		F		-	not described further	-	Not described	6	6 CD105-pos	Orthotopic		X	Describes 'identical stereotactic coordinates', but no description of where.	CD105 positive and negative cells		-		Sacrifized when neurological symptoms appeared - Not further described	100	6/6 in CD105 pos	HE, Vimentin, EMA
96		Hu et al	2012	J Neurooncl/China	To investigate a rhabdoid meningioma in relation to CD105		Floor right middle fossa	59 yo male	Rhabdoid malignant meningioma		3	Malignant	10 ul	10	10000	medium/cell suspesion	1x10^5	100000	X				4	passages - most likely.	BALB/c nu/nu athymic mice		F		-	not described further	-	Not described	6	6 CD105-neg cells	Orthotopic		X	Describes 'identical stereotactic coordinates', but no description of where.	CD105 positive and negative cells		-		Sacrifized when neurological symptoms appeared - Not further described	0	0/6 in CD105 neg	HE, Vimentin, EMA
96		Hu et al	2012	J Neurooncl/China	To investigate a rhabdoid meningioma in relation to CD105		Floor right middle fossa	59 yo male	Rhabdoid malignant meningioma		3	Malignant	10 ul	10	100000	medium/cell suspesion	1x10^6	1000000	X				4	passages - most likely.	BALB/c nu/nu athymic mice		F		-	not described further	-	Not described	6	6 CD105-pos	Orthotopic		X	Describes 'identical stereotactic coordinates', but no description of where.	CD105 positive and negative cells		-		Sacrifized when neurological symptoms appeared - Not further described	100	6/6 in CD105 pos	HE, Vimentin, EMA
96		Hu et al	2012	J Neurooncl/China	To investigate a rhabdoid meningioma in relation to CD105		Floor right middle fossa	59 yo male	Rhabdoid malignant meningioma		3	Malignant	10 ul	10	100000	medium/cell suspesion	1x10^6	1000000	X				4	passages - most likely.	BALB/c nu/nu athymic mice		F		-	not described further	-	Not described	6	6 CD105-neg cells	Orthotopic		X	Describes 'identical stereotactic coordinates', but no description of where.	CD105 positive and negative cells		-		Sacrifized when neurological symptoms appeared - Not further described	16.6667	1/6 in CD105 neg	HE, Vimentin, EMA
103		McCutcheon et al	2000	J Neurosurg/USA	To provide an orthotopic xenograft model in meningiomas		-	3 benign tumors	-	Not described	1	Described as benign - 3 tumors from patients	10 ul	10	100000	PBS	1x10^6	1000000	X			Cells	3	2 passages then frozen, then thawed +1 tryps	athymic nu/nu	not described further	F		6	weeks	25-30 g		45		Frontal white matter: 3 mm lateral, 2 mm anterior, 2 mm deep - in relation to bregma		X	Cell injected over 20 sec, left in place over 1 min and slowly withdrawn in 20 sec interval	NA		21, 42, 56 days	42	Euthanized at multiple time points	85	34/40 - 5 animals died before time	HE, immunohistochemistry: Vimentin, EMA, GFAP, S-100
103		McCutcheon et al	2000	J Neurosurg/USA	To provide an orthotopic xenograft model in meningiomas		-	3 benign tumors	-	Not described	1	Described as benign - 3 tumors from patients	10 ul	10	100000	PBS	1x10^6	1000000	X			Cells	3	2 passages then frozen, then thawed +1 tryps	athymic nu/nu	not described further	F		6	weeks	25-30 g		45		Skull base: 3 mm lateral, 2 mm anterior, 5.5 mm deep - in relation to bregma		X	Cell injected over 20 sec, left in place over 1 min and slowly withdrawn in 20 sec interval	NA		21, 42, 56 days	42	Euthanized at multiple time points	53.6585	22/41 - 4 animals died before time	HE, immunohistochemistry: Vimentin, EMA, GFAP, S-100
103		McCutcheon et al	2000	J Neurosurg/USA	To provide an orthotopic xenograft model in meningiomas		-	2 atypical	-	Not described	2	Described as Atypical - 2 tumors from patients	10 ul	10	100000	PBS	1x10^6	1000000	X			Cells	3	2 passages then frozen, then thawed +1 tryps	athymic nu/nu	not described further	F		6	weeks	25-30 g		30		Frontal white matter: 3 mm lateral, 2 mm anterior, 2 mm deep - in relation to bregma		X	Cell injected over 20 sec, left in place over 1 min and slowly withdrawn in 20 sec interval	NA		14, 21, 28 days	21	Euthanized at multiple time points	100	27/27 - 3 animals died before time	HE, immunohistochemistry: Vimentin, EMA, GFAP, S-100
103		McCutcheon et al	2000	J Neurosurg/USA	To provide an orthotopic xenograft model in meningiomas		-	2 atypical	-	Not described	2	Described as atypical - 2 tumors from patients	10 ul	10	100000	PBS	1x10^6	1000000	X			Cells	3	2 passages then frozen, then thawed +1 tryps	athymic nu/nu	not described further	F		6	weeks	25-30 g		30		Skull base: 3 mm lateral, 2 mm anterior, 5.5 mm deep - in relation to bregma		X	Cell injected over 20 sec, left in place over 1 min and slowly withdrawn in 20 sec interval	NA		14, 21, 28 days	21	Euthanized at multiple time points	100	28/28 - 2 animals died before time	HE, immunohistochemistry: Vimentin, EMA, GFAP, S-100
103		McCutcheon et al	2000	J Neurosurg/USA	To provide an orthotopic xenograft model in meningiomas		-	1 malignant	-	Not described	3	Described as malignant - 1 tumors from patients	10 ul	10	100000	PBS	1x10^6	1000000	X			Cells	3	2 passages then frozen, then thawed +1 tryps	athymic nu/nu	not described further	F		6	weeks	25-30 g		15	Malignant patient derived	Frontal white matter: 3 mm lateral, 2 mm anterior, 2 mm deep - in relation to bregma		X	Cell injected over 20 sec, left in place over 1 min and slowly withdrawn in 20 sec interval	NA		4, 8, 12 days	8	Euthanized at multiple time points	-	Tumor take 27/27 is on both IOMM-Lee and Malignant patient derived, but not specified. 3 animals died before time.	HE, immunohistochemistry: Vimentin, EMA, GFAP, S-100
103		McCutcheon et al	2000	J Neurosurg/USA	To provide an orthotopic xenograft model in meningiomas		-	1 malignant	-	Not described	3	Described as malignant - 1 tumors from patients	10 ul	10	100000	PBS	1x10^6	1000000	X			Cells	3	2 passages then frozen, then thawed +1 tryps	athymic nu/nu	not described further	F		6	weeks	25-30 g		15	Malignant patient derived	Skull base: 3 mm lateral, 2 mm anterior, 5.5 mm deep - in relation to bregma		X	Cell injected over 20 sec, left in place over 1 min and slowly withdrawn in 20 sec interval	NA		4, 8, 12 days	8	Euthanized at multiple time points	-	Tumor take 27/27 is on both IOMM-Lee and Malignant patient derived, but not specified. 3 animals died before time.	HE, immunohistochemistry: Vimentin, EMA, GFAP, S-100
21		Jiang et al	2017	Mol Neurobiol/China	To investigate influence of elevated RAS expression in vivo and vitro - RAS inhibitor FTS was used in experiment		Olivary eminence	49 yo male	Mixed cell type		-	Not described	6		#DIV/0!		NA				X	Subrenal capsule model.	NA	Implantation method not described	BALB/c nude (Laboratory Animal center, China)		M/F		6-10	weeks	18-22 g		4	4 groups of 1 in each	Subrenal	X			Control vs farnesyl thiosalicylic acid (FTS) (100 mg/kg) vs 75 mg/kg vs 50 mg/kg		28 days	28		100	4/4	PCNA LI% staining and caliper measurements
21		Jiang et al	2017	Mol Neurobiol/China	To investigate influence of elevated RAS expression in vivo and vitro - RAS inhibitor FTS was used in experiment		Facies convexa cerebri	44 yo female	Fibroblast type		-	Not described	NA		#DIV/0!		NA				X	Subrenal capsule model.	NA	Implantation method not described	BALB/c nude (Laboratory Animal center, China)		M/F		6-10	weeks	18-22 g		4	4 groups of 1 in each	Subrenal	X			Control vs farnesyl thiosalicylic acid (FTS) (100 mg/kg) vs 75 mg/kg vs 50 mg/kg		28 days	28		100	4/4	PCNA LI% staining and caliper measurements
21		Jiang et al	2017	Mol Neurobiol/China	To investigate influence of elevated RAS expression in vivo and vitro - RAS inhibitor FTS was used in experiment		Facies convexa cerebri	43 yo female	Angioblast type		-	Not described	NA		#DIV/0!		NA				X	Subrenal capsule model.	NA	Implantation method not described	BALB/c nude (Laboratory Animal center, China)		M/F		6-10	weeks	18-22 g		4	4 groups of 1 in each	Subrenal	X			Control vs farnesyl thiosalicylic acid (FTS) (100 mg/kg) vs 75 mg/kg vs 50 mg/kg		28 days	28		100	4/4	PCNA LI% staining and caliper measurements
21		Jiang et al	2017	Mol Neurobiol/China	To investigate influence of elevated RAS expression in vivo and vitro - RAS inhibitor FTS was used in experiment		Parasagittal	59 yo male	Fibroblast type		-	Not described	NA		#DIV/0!		NA				X	Subrenal capsule model.	NA	Implantation method not described	BALB/c nude (Laboratory Animal center, China)		M/F		6-10	weeks	18-22 g		4	4 groups of 1 in each	Subrenal	X			Control vs farnesyl thiosalicylic acid (FTS) (100 mg/kg) vs 75 mg/kg vs 50 mg/kg		28 days	28		100	4/4	PCNA LI% staining and caliper measurements
21		Jiang et al	2017	Mol Neurobiol/China	To investigate influence of elevated RAS expression in vivo and vitro - RAS inhibitor FTS was used in experiment		Left cristae sphenoidalis	27 yo female	Meningeal and endothelial cell type		-	Not described	NA		#DIV/0!		NA				X	Subrenal capsule model.	NA	Implantation method not described	BALB/c nude (Laboratory Animal center, China)		M/F		6-10	weeks	18-22 g		4	4 groups of 1 in each	Subrenal	X			Control vs farnesyl thiosalicylic acid (FTS) (100 mg/kg) vs 75 mg/kg vs 50 mg/kg		28 days	28		100	4/4	PCNA LI% staining and caliper measurements
21		Jiang et al	2017	Mol Neurobiol/China	To investigate influence of elevated RAS expression in vivo and vitro - RAS inhibitor FTS was used in experiment		Left temporoparietal	36 yo female	Mixed cell type		-	Not described	NA		#DIV/0!		NA				X	Subrenal capsule model.	NA	Implantation method not described	BALB/c nude (Laboratory Animal center, China)		M/F		6-10	weeks	18-22 g		4	4 groups of 1 in each	Subrenal	X			Control vs farnesyl thiosalicylic acid (FTS) (100 mg/kg) vs 75 mg/kg vs 50 mg/kg		28 days	28		100	4/4	PCNA LI% staining and caliper measurements
21		Jiang et al	2017	Mol Neurobiol/China	To investigate influence of elevated RAS expression in vivo and vitro - RAS inhibitor FTS was used in experiment		Right frontal falx	58 yo female	Meningeal and endothelial cell type		-	Not described	NA		#DIV/0!		NA				X	Subrenal capsule model.	NA	Implantation method not described	BALB/c nude (Laboratory Animal center, China)		M/F		6-10	weeks	18-22 g		4	4 groups of 1 in each	Subrenal	X			Control vs farnesyl thiosalicylic acid (FTS) (100 mg/kg) vs 75 mg/kg vs 50 mg/kg		28 days	28		100	4/4	PCNA LI% staining and caliper measurements
32		Ding et al	2015	Biomaterials/China	To investigate the functional role of RIZ1-mediated H3K9 methylation	A new epigenetic therapeutics	Falx	-	-		3	Malignant	250 ul	250	4000	Matrigel	1x10^6	1000000	X			Both flanks	<5	Low passages	BALB/c nude	Not described further	M		4-5	weeks	-		6	2 groups of 3 in each	Flank	X			Intratumoral injection TAT-RIZ1-PR or noTAT-RIZ1-PR (25 ug/tumor/every other day) - 20 day treatment	Established for 10 days prior to treatment	30 days	30		100	6/6	Caliper measurements, HE, Ki-67
73		Ragel et al	2008	Surgical Neurology/USA/Korea	To explore heterotopic xenografting in patient-derived primary and established cells		Tentorial		Meningothelial		1		500 ul	500	32000	Matrigel	1.6x10^7	16000000	X			Cells	1-5	Describes a range of low passages	CD1 (Charles River, Massachussetts)		-	Not defined	3	weeks	-	Not described	5		Subcutan injection	X			NA		35 days	35	Due to tumor size	100	5/5	HE, Immunohistochemistry: Vimentin, EMA, GFAP, MIB-1	+Vimentin, (+) EMA, -GFAP, higher MIB-1 in flank model (compareable to IOMM-Lee and CH-157 in flank model)
73		Ragel et al	2008	Surgical Neurology/USA/Korea	To explore heterotopic xenografting in patient-derived primary and established cells		Convexity		Transitional		1		500 ul	500	22000	Matrigel	1.1x10^7	11000000	X			Cells	1-5	Describes a range of low passages	CD1 (Charles River, Massachussetts)		-	Not defined	3	weeks	-	Not described	5		Subcutan injection	X			NA		35 days	35	Due to tumor size - 1 animal died due to tumor burden day 28	100	5/5	HE, Immunohistochemistry: Vimentin, EMA, GFAP, MIB-1	+Vimentin, (+) EMA, -GFAP, higher MIB-1 in flank model (compareable to IOMM-Lee and CH-157 in flank model)
73		Ragel et al	2008	Surgical Neurology/USA/Korea	To explore heterotopic xenografting in patient-derived primary and established cells		Sphenoid wing		Transitional		1		500 ul	500	200	Matrigel	1.0x10^5	100000	X			Cells	1-5	Describes a range of low passages	CD1 (Charles River, Massachussetts)		-	Not defined	3	weeks	-	Not described	5		Subcutan injection	X			NA		96 days	96		0	0/5	HE, Immunohistochemistry: Vimentin, EMA, GFAP, MIB-1	no tumors in flank model
73		Ragel et al	2008	Surgical Neurology/USA/Korea	To explore heterotopic xenografting in patient-derived primary and established cells		Parasagittal		Fibrous		1		500 ul	500	3400	Matrigel	1.7x10^6	1700000	X			Cells	1-5	Describes a range of low passages	CD1 (Charles River, Massachussetts)		-	Not defined	3	weeks	-	Not described	5		Subcutan injection	X			NA		51 days	51		100	5/5 Tumor take, but not growth	HE, Immunohistochemistry: Vimentin, EMA, GFAP, MIB-1	Loss of EMA, +vimentin, -GFAP. MIB-1 0 - less than primary
80		Chen et al	2007	Journal of Huazhong University of Science and Technology/China	To investigate Verapamil effect on meningiomas in vitro and in vivo		5 different tumors (2 male 3 female)		3 fibroblastic and 2 meningothelial		1	Benign	-		#DIV/0!	not described	1x10^7	10000000	X				3-5	Passages	nude mice	Not described further	-		-	not described further	-	Not described	20		Flank injection	X		Refers to Malham et al #99 uses either whole tumor pieces 2 mm3 or 1x10^7 cells	Verapamil 100 mg/(kg per day) for 12 weeks vs control		12 weeks	84		85	17/20	PCNA LI% staining and caliper measurements
82		Ragel et al	2006	Cancer/USA	To investigate Celecoxib (inhibitor of COX-2) treatment in meningiomas in vitro and in vivo		-	Not described	-	Not described	1	Described as benign	100-150 ul	125	40000	Matrigel	5x10^6	5000000	X			Cells	1-5	Not described. Probably low passage 1-5 since that is what they did last time and they refer back to that	CD1 (Charles River, Massachussetts)		-	Not defined	3	weeks	-	Not described	10	5 control 5 high dose	Subcutan injection	X			Celecoxib injection vs control. Oral 1500 ppm	Tumor grew for 10-14 days before treatment to allow matrigel to dissapear	43 days	43	Graph shows mid 30's, however they write 43 themselves	100	10/10	HE, MIB-1, Factor VIII, VEGF, COX-2, TUNEL assay
83		Ragel et al	2006	Neurosurgery/USA	To test the effects of the addition of a calcium channel antagonist to hydroxyurea and anti-progesterone RU486 on meningioma growth		-	Not described	-	Not described	1	Described as benign	100-150 ul	125	8000	Matrigel	1x10^6	1000000	X			Cells	1-5	Describes a range of low passages	CD1 (Charles River, Massachussetts)		-	Not defined	3	weeks	-	Not described	80	10 control, 10 HU, 10 diltiazem, 10 HU/diltiazem, 10 verapamil, 10 HU/verapamil, 10 RU486, 10 RU486/verapamil	Subcutan injection	X			HU vs diltiazem vs HU/diltiazem vs verapamil vs HU/verapamil vs RU486 vs RU486/verapamil	Tumors grew for 10-14 days before treatment. Oral treatment through diet. HU (100mg/kg), RU486 (10 mg/kg), diltiazem (50 mg/kg), verapamil (50 mg/kg)	150 days	150		-	80/80? - Study does not describe a tumor take rate of the various groups	HE, MIB-1, Factor VIII, TUNEL assay, MVD (vessels)
96		Hu et al	2012	J Neurooncl/China	To investigate a rhabdoid meningioma in relation to CD105		Floor right middle fossa	59 yo male	Rhabdoid malignant meningioma		3	Malignant	1000 ul	1000	10	medium/cell suspesion	1x10^4	10000	X				4	passages - most likely.	BALB/c nu/nu athymic mice		F		-	not described further	-	Not described	6	6 CD105-pos	Flank	X			CD105 positive and negative cells		-		Sacrifized when tumor reached 1 cm in diameter	50	3/6 CD105 pos	HE, Vimentin, EMA, Ki-67, caliper
96		Hu et al	2012	J Neurooncl/China	To investigate a rhabdoid meningioma in relation to CD105		Floor right middle fossa	59 yo male	Rhabdoid malignant meningioma		3	Malignant	1000 ul	1000	10	medium/cell suspesion	1x10^4	10000	X				4	passages - most likely.	BALB/c nu/nu athymic mice		F		-	not described further	-	Not described	6	6 CD105-neg cells	Flank	X			CD105 positive and negative cells		-		Sacrifized when tumor reached 1 cm in diameter	0	0/6 CD105 neg	HE, Vimentin, EMA, Ki-67, caliper
96		Hu et al	2012	J Neurooncl/China	To investigate a rhabdoid meningioma in relation to CD105		Floor right middle fossa	59 yo male	Rhabdoid malignant meningioma		3	Malignant	1000 ul	1000	100	medium/cell suspesion	1x10^5	100000	X				4	passages - most likely.	BALB/c nu/nu athymic mice		F		-	not described further	-	Not described	5	5 CD105-pos	Flank	X			CD105 positive and negative cells		-		Sacrifized when tumor reached 1 cm in diameter	60	3/5 CD105 pos	HE, Vimentin, EMA, Ki-67, caliper
96		Hu et al	2012	J Neurooncl/China	To investigate a rhabdoid meningioma in relation to CD105		Floor right middle fossa	59 yo male	Rhabdoid malignant meningioma		3	Malignant	1000 ul	1000	100	medium/cell suspesion	1x10^5	100000	X				4	passages - most likely.	BALB/c nu/nu athymic mice		F		-	not described further	-	Not described	6	6 CD105-neg cells	Flank	X			CD105 positive and negative cells		-		Sacrifized when tumor reached 1 cm in diameter	0	0/6 CD105 neg	HE, Vimentin, EMA, Ki-67, caliper
96		Hu et al	2012	J Neurooncl/China	To investigate a rhabdoid meningioma in relation to CD105		Floor right middle fossa	59 yo male	Rhabdoid malignant meningioma		3	Malignant	1000 ul	1000	1000	medium/cell suspesion	1x10^6	1000000	X				4	passages - most likely.	BALB/c nu/nu athymic mice		F		-	not described further	-	Not described	6	6 CD105-pos,	Flank	X			CD105 positive and negative cells		-		Sacrifized when tumor reached 1 cm in diameter	66.6667	4/6 CD105pos	HE, Vimentin, EMA, Ki-67, caliper
96		Hu et al	2012	J Neurooncl/China	To investigate a rhabdoid meningioma in relation to CD105		Floor right middle fossa	59 yo male	Rhabdoid malignant meningioma		3	Malignant	1000 ul	1000	1000	medium/cell suspesion	1x10^6	1000000	X				4	passages - most likely.	BALB/c nu/nu athymic mice		F		-	not described further	-	Not described	6	6 CD105-neg	Flank	X			CD105 positive and negative cells		-		Sacrifized when tumor reached 1 cm in diameter	0	0/6 in CD105 neg	HE, Vimentin, EMA, Ki-67, caliper
99		Malham et al	2001	British Journal of Neurosurgery/New Zealand	To investigate differences in tumor take rate betwen subcutanous implantation of tumors pieces vs cell suspensions		-	40 yo female	Meningothelial	Described syncitial	1	Benign	NA		#DIV/0!		NA				X	2 mm3	NA		C57B1/6J-nu mice (Animal Laboratories, University of Auckland School of Medicine)		-	Not described	-	not described further	20 g		4		Flank	X		Whole tumor pieces	NA		11 months	330		50	2/4	HE, PCNA, Ki-67, caliper
99		Malham et al	2001	British Journal of Neurosurgery/New Zealand	To investigate differences in tumor take rate betwen subcutanous implantation of tumors pieces vs cell suspensions		-	39 yo female	Meningothelial	Described syncitial	1	Benign	NA		#DIV/0!		NA				X	2 mm3	NA		C57B1/6J-nu mice (Animal Laboratories, University of Auckland School of Medicine)		-	Not described	-	not described further	20 g		3		Flank	X		Whole tumor pieces	NA		9 months	270		100	3/3	HE, PCNA, Ki-67, caliper
99		Malham et al	2001	British Journal of Neurosurgery/New Zealand	To investigate differences in tumor take rate betwen subcutanous implantation of tumors pieces vs cell suspensions		-	39 yo female	Meningothelial	Described syncitial	1	Benign	-		#DIV/0!	Medium	1x10^7	10000000	X				0	Tumor disagregated to form cell suspension	C57B1/6J-nu mice (Animal Laboratories, University of Auckland School of Medicine)		-	Not described	-	not described further	20 g		6		Flank	X		Cells	NA		9 months	270		66.6667	4/6	HE, PCNA, Ki-67, caliper
99		Malham et al	2001	British Journal of Neurosurgery/New Zealand	To investigate differences in tumor take rate betwen subcutanous implantation of tumors pieces vs cell suspensions		-	45 yo female	Transitional		1	Benign	NA		#DIV/0!		NA				X	2 mm3	NA		C57B1/6J-nu mice (Animal Laboratories, University of Auckland School of Medicine)		-	Not described	-	not described further	20 g		5		Flank	X		Whole tumor pieces	NA		6 months	180		100	5/5	HE, PCNA, Ki-67, caliper
99		Malham et al	2001	British Journal of Neurosurgery/New Zealand	To investigate differences in tumor take rate betwen subcutanous implantation of tumors pieces vs cell suspensions		-	68 yo female	Atypical		2	Atypical	NA		#DIV/0!		NA				X	2 mm3	NA		C57B1/6J-nu mice (Animal Laboratories, University of Auckland School of Medicine)		-	Not described	-	not described further	20 g		6		Flank	X		Whole tumor pieces	NA		6 months	180		66.6667	4/6	HE, PCNA, Ki-67, caliper
99		Malham et al	2001	British Journal of Neurosurgery/New Zealand	To investigate differences in tumor take rate betwen subcutanous implantation of tumors pieces vs cell suspensions		-	68 yo female	Atypical		2	Atypical	-		#DIV/0!		1x10^7	10000000	X				0	Tumor disagregated to form cell suspension	C57B1/6J-nu mice (Animal Laboratories, University of Auckland School of Medicine)		-	Not described	-	not described further	20 g		6		Flank	X		Cells	NA		6 months	180		0	0/6	HE, PCNA, Ki-67, caliper
99		Malham et al	2001	British Journal of Neurosurgery/New Zealand	To investigate differences in tumor take rate betwen subcutanous implantation of tumors pieces vs cell suspensions		-	49 yo female	Meningothelial		1	Benign	-		#DIV/0!		1x10^7	10000000	X				0	Tumor disagregated to form cell suspension	C57B1/6J-nu mice (Animal Laboratories, University of Auckland School of Medicine)		-	Not described	-	not described further	20 g		10		Flank	X		Cells	NA		6 months	180		70	7/10	HE, PCNA, Ki-67, caliper
99		Malham et al	2001	British Journal of Neurosurgery/New Zealand	To investigate differences in tumor take rate betwen subcutanous implantation of tumors pieces vs cell suspensions		-	36 yo female	Meningothelial		1	Benign	NA		#DIV/0!		NA				X	2 mm3	NA		C57B1/6J-nu mice (Animal Laboratories, University of Auckland School of Medicine)		-	Not described	-	not described further	20 g		20		Flank	X		Whole tumor pieces	NA		6 months	180		70	14/20	HE, PCNA, Ki-67, caliper
100		Jensen et al	2001	Surg Neurol/USA	To investigate the effect of calcium channel antagonists on in vivo xenograft meningioma growth			6 patients aged 42-85	-		1	Benign	500 ul	500	2000	Matrigel/cell suspension	1x10^6	1000000	X				1-2	passages	CD-1 (nu/nu genotype) athymic BALB/c strain (Charles River)		M		2 weeks	14-16 days old	-		76	first experiment: 8 water, 8 50mg/kg/day, 8 100mg/kg/day, 8 200mg/kg/day. 16 water, 12 etoh, 8 50mg/kg/day, 8 100mg/kg/day	Flank injection	X			Calcium antagonist (50, 100, 200 mg/kg/day in drinking water vs control - 2nd experiment also contains both diltiazem and verapamil.	Treatment started after 1 week	150 days	150		100	76/76	HE, KI-67, caliper
101		McCutcheon et al	2001	J Neurosurg/USA/Denmark	To investigate antitumor activity of the growth hormone receptor antagonist Pegvisomant against human meningiomas in nude mice		Frontal, petroclival, convexity, tentorial parasagittal	10 patients	-		1	/	800 ul	800	1875	1:1 matrigel	1.5x10^6	1500000	X				1	Cultured from tumor => frozen => thawed => implanted	Swiss nu-nu/Ncr		F		8-10 weeks		-		20	(2 animals/patient)	Flank injections	X			Pegvisomant 315 mg/kg/wk vs control	Initiated after 11-12 days. Randomized	8 weeks	56		100	20/20	Caliper
101		McCutcheon et al	2001	J Neurosurg/USA/Denmark	To investigate antitumor activity of the growth hormone receptor antagonist Pegvisomant against human meningiomas in nude mice		Frontal, parasagittal, olfactory groove	4 patients	-		2	Atypical	800 ul	800	1875	1:1 matrigel	1.5x10^6	1500000	X				1	Cultured from tumor => frozen => thawed => implanted	Swiss nu-nu/Ncr		F		8-10 weeks		-		8	(2 animals/patient)	Flank injections	X			Pegvisomant 315 mg/kg/wk vs control	Initiated after 11-12 days. Randomized	8 weeks	56		100	8/8	Caliper
101		McCutcheon et al	2001	J Neurosurg/USA/Denmark	To investigate antitumor activity of the growth hormone receptor antagonist Pegvisomant against human meningiomas in nude mice		Frontal	1 patient	-		3	Malignant	800 ul	800	1875	1:1 matrigel	1.5x10^6	1500000	X				1	Cultured from tumor => frozen => thawed => implanted	Swiss nu-nu/Ncr		F		8-10 weeks		-		2	(2 animals/patient)	Flank injections	X			Pegvisomant 315 mg/kg/wk vs control	Initiated after 11-12 days. Randomized	8 weeks	56		100	2/2	Caliper
106		Schrell et al	1997	J Neurosurg/Germany	To investigate hydroxyurea in vitro and in vitro		-	5 tumors from patients	-		-	Grade 1 and 2, not described which is which	NA		#DIV/0!		NA				X	Washed in sterile 0.9% NaCl. 0.5 ml injected whole tumor pieces	NA	Straight from patient	Athymic nu/nu Balb C		F/M		3 weeks		31-41 g		50	(10 per tumor)	Subcutanously	X		Implanted under onto galea.	Hydroxyurea (0.5g/g bodyweight) vs control	Initiated 15 days after implantation.	30 days	30		100	50/50	HE, electron microscopy
108		Yazaki et al	1995	Journal of Neuro-Oncology/USA	To investigate TNP-470 inhibition of tumor-induced angiogenesis		-	2 benign	-		1	Benign	NA		#DIV/0!		NA				X		NA	Renal capsule implantation 0,5-2 mm in size. Surgically implanted straight from patient	Balb/c nude mice (nu/nu) (National Cancer Institute, Bethesda, MC)		F		6 weeks		12-20 g		36	9 controls and 9 treated per tumor	Subrenal capsule implantation	X		Straight from patients	TNP-470 injection started day 14		56 days	56		100	36/36	Surgically measured tumors sizes	Measured surgically day 7, 21, 35
108		Yazaki et al	1995	Journal of Neuro-Oncology/USA	To investigate TNP-470 inhibition of tumor-induced angiogenesis		-	1 malignant	-		3	Malignant	NA		#DIV/0!		NA				X		NA	Renal capsule implantation 0,5-2 mm in size. Surgically implanted from tumor subcultured from a subcutanous mice model	Balb/c nude mice (nu/nu) (National Cancer Institute, Bethesda, MC)		F		6 weeks		12-20 g		20	10 control and 10 treated	Subrenal capsule implantation	X		From tumor subcultured in a mouse flank	TNP-470 injection started day 7		35 days	35		100	20/20	Surgically measured tumors sizes	Measured surgically day 14, 28, 42, 56
109		Matsuda et al	1994	J Neurosurg/Japan	To investigate antitumor effects of antiprogesterones (mifepristone) in vitro and in vivo		Convexity	32 yo male	Meningothelial	PR pos	1	benign	10 ul	10	5000000		5x10^7	50000000	X			Dispensed in collagen for a solid implantation	-	Not described	Athymic BALB/C nu/nu mice		F		4 weeks		-		19	Divided into 3 groups. 5 controls, 7 mifepristone, 7 onapristone	Subrenal capsule implantation	X		Cells suspended in collagen clot. They refer to Medhkour et al. for surgical method	Subcutanously injected Mifepristone/onapristone every day for 28 days		28 days	28		100	19/19	HE
109		Matsuda et al	1994	J Neurosurg/Japan	To investigate antitumor effects of antiprogesterones (mifepristone) in vitro and in vivo		Convexity	79 yo female	Meningothelial	PR pos	1	benign	10 ul	10	5000000		5x10^7	50000000	X			Dispensed in collagen for a solid implantation	-	Not described	Athymic BALB/C nu/nu mice		F		4 weeks		-		12	Divided into 3 groups. 5 controls, 3 mifepristone, 4 onapristone	Subrenal capsule implantation	X		Cells suspended in collagen clot. They refer to Medhkour et al. for surgical method	Subcutanously injected Mifepristone/onapristone every day for 28 days		28 days	28		100	12/12	HE
109		Matsuda et al	1994	J Neurosurg/Japan	To investigate antitumor effects of antiprogesterones (mifepristone) in vitro and in vivo		Convexity	49 yo female	Angiomatous	PR neg	1	benign	10 ul	10	5000000		5x10^7	50000000	X			Dispensed in collagen for a solid implantation	-	Not described	Athymic BALB/C nu/nu mice		F		4 weeks		-		20	Divided into 3 groups. 6 controls, 7 mifepristone, 7 onapristone	Subrenal capsule implantation	X		Cells suspended in collagen clot. They refer to Medhkour et al. for surgical method	Subcutanously injected Mifepristone/onapristone every day for 28 days		28 days	28		100	20/20	HE
113		Medhkour et al	1989	J Neurosurg/USA	To investigate a subrenal capsule model in meningiomas		-	Multiple patients - 12 patients			1-3		NA		#DIV/0!		NA				X	0.5-2 mm pieces of tumor	NA		nu/nu CD-1		F		-		22-28 g		-	Describes 10-24 animals per experiments.	Subrenal capsule implantation	X		0.5-2 mm implanted whole tumor pieces	NA		-		Up to 120 days	-	83 % of tumors gave rise to growth in animals. Not specified how many animals were with tumor	HE
113		Medhkour et al	1989	J Neurosurg/USA	To establish a subrenal capsule model in meningiomas		-	Multiple patients - Tumors from 8 patients	-		1-3		-		#DIV/0!		-		X			5-10 million cells suspended in fibrin clots. Clots were cut into 1 mm pieces	3-4	passages	nu/nu CD-1		F		-		22-28 g		-	Describes 10-24 animals per experiments.	Subrenal capsule implantation	X		implantation of fibrin clots 1x1 mm	NA		-		Up to 100 days	-	75 % of tumors gave rise to growth in animals. Not specified how many animals were with tumor	HE
114		Olson et al	1987	J Neurosurg/USA	To investigate RU-38486 (anti-progesterone) on meningioma implanted into nude mice	RU-38486 (Mifepristone)	-	Not described	Meningothelial		1	Benign	NA		#DIV/0!		NA				X	3x3x4 mm	NA		Athymic nude mice nu/nu Balb/c (Harlan Sprague Dawley, INC., Indiana, USA)		M		-		35-45 g	States mg, but must be a mistake	6	3 controls 3 treated	Subcutanous implantation	X		3x3x4 mm3. Subscapula incision and implantation	Mifepristone test		3 months	90		100	6/6	Caliper measurements
147		Markert et al	1992	J Neurosurg/USA	To investigate efficacy of dlspkt therapy in vivo in various nervous system tumors		-		-		3	Malignant	NA		#DIV/0!		2x10^6	2000000	X			Fibrin clots	-	Not described	BALB/C mice (nu/nu)		F		6-10 weeks		-	Not described	14	7 treated, 7 control	Subrenal capsule	X			dlspkt virus therapy		42 days	42		-	Treated 7 animals with 7 controls due to deaths	Surgically measured tumors sizes	Measured surgically day 28, 42
