# Supplementary material for: Meningioma animal models: a systematic review and meta-analysis
Source: J Transl Med. 2023 Oct 28;21:764. doi: 10.1186/s12967-023-04620-7 (PMC10612271; doi:10.1186/s12967-023-04620-7)
Supplement: Supplementary file 11 — Additional file 11: GEM full data extraction sheet. [file 12967_2023_4620_MOESM11_ESM.xlsx]

## Sheet: Sheet1
Genetic Engineered models
Own ID (from Excel)	Own notes	Author	Year	Source of origin/country of origin	Aims/purpose	A/P note	Genetic lesion	Method of gaining lesion 1	GL note	Method of gaining lesion - described	MoGL note	Type of animal (ToA)	ToA note	Sex (M/F)	Sex note	Age at activation	Age note	Weight (mothers)	Weight note	Number of animals	NoA note	Intervention(if applicable)	Intervention note	Duration of incubation	Converted to Days (week = 7 days; month = 30 days)	DoI note	Tumor take rate (of meningiomas) %	TTR note	Meningioma type	Type notes	Tumor take rate (of non meningioma tumors	TTR note	Comparison modalities to 'parent' tumor - Conformation of tumor take	CM note
6		Waldt et al.	2019	Journal of neurological sciences/Germany	Evaluate DEP-1, Merlin/NF2 deficient cells effect and Meningioma formation in Ptprj(DEP-1 is encoded by Ptprj) knockout mice Cre/lox mediated loss of NF2		Ptprj (-/-)	-	conditional knockout	Bred for the purpose		-	Offspring of Ptprj (-/-) mice and NF2(flox2/flox2) mice. Background strain not described, however Kalamarides have provided with animals = FVB/N background	M/F	Mixed offsprings	2 days	Post partum age	-	Not described	6		NA	injection of Ad cre	12 months	360		0	0/6 Ptprj(-/-) mice	-		0		-
6		Waldt et al.	2019	Journal of neurological sciences/Germany	Evaluate DEP-1, Merlin/NF2 deficient cells effect and Meningioma formation in Ptprj(DEP-1 is encoded by Ptprj) knockout mice Cre/lox mediated loss of NF2		Nf2(flox2/flox2)	AdCre	conditional knockout	adCre adenovirus injection.NF2 inactivation = 2 day old neonates injected intracranially (frontal) 3ul recombinant high titer adenovirus expressing Cre recombinase (Ad-cre - Ad5-CMV-Cre adenovirus)		-	Offspring of Ptprj (-/-) mice and NF2(flox2/flox2) mice. Background strain not described, however Kalamarides have provided with animals = FVB/N background	M/F	Mixed offsprings	2 days	Post partum age	-	Not described	18		NA	injection of Ad cre	12 months	360		5.55556	1/18 Nf2(flox2/flox2) mice	Not described		0		-
6		Waldt et al.	2019	Journal of neurological sciences/Germany	Evaluate DEP-1, Merlin/NF2 deficient cells effect and Meningioma formation in Ptprj(DEP-1 is encoded by Ptprj) knockout mice Cre/lox mediated loss of NF2		Ptprj(-/-)Nf2(flox2/flox2)	AdCre	conditional knockout	adCre adenovirus injection.NF2 inactivation = 2 day old neonates injected intracranially (frontal) 3ul recombinant high titer adenovirus expressing Cre recombinase (Ad-cre - Ad5-CMV-Cre adenovirus)		-	Offspring of Ptprj (-/-) mice and NF2(flox2/flox2) mice. Background strain not described, however Kalamarides have provided with animals = FVB/N background	M/F	Mixed offsprings	2 days	Post partum age	-	Not described	44		NA	injection of Ad cre	12 months	360		25	11/44Ptprj(-/-)Nf2(flox2/flox2 mice	Typical meningiomas with whorls and psammoma bodies - Described as benign		0		HE to confirm meningiomas +immunostaining Merlin (positive in brain and absent in NF2 neg tumors)
98	1. genetic engineered model	Kalamarides et al.	2002	Genes & development/France	Assess tumor take rate of biallelic NF2 mutation using Cre-mediated excision of Nf2 exon 2 in a genetic tumor model		Nf2(flox2/flox2)	AdCre	conditional knockout	adCre adenovirus injection transorbitally(TO) day 2 old neonates. 3 ul injection volume infused over a minute.		FVB/N	Offspring of P53 (+/-) mice and NF2(flox2/flox2) mice	M/F	Mixed offsprings	2 days	Post partum age	-	Not described	17	24 Non-injected Nf2(flox/flox) and 9 adLacZ;Nf2(flox/flox) (also used below)	NA	injection of Ad cre in Nf2 flox	11 months	330	Experiment with NF2(flox/flox) Non-injected Nf2(flox/flox) and adLacZ;Nf2(flox/flox) only around 3/4 survived 20 months	28.5714	4/14 Skull base 5/14 proliferation. Did the animals spontanously die, why they did not obtain the data or what happened? was not described. No take in non-injected and adLacZ	Transitional, meningothelial fibroblastic - Benign		Schwann cell hyperplasia 3/14, osteoma 10/14 (at burr hole), liver tumor 3/14	8/14 hydrocephalus	HE staining, Use adLacZ to see how the virus would be distributed prior to adCre injection in a new batch
98	1. genetic engineered model	Kalamarides et al.	2002	Genes & development/France	Assess tumor take rate of biallelic NF2 mutation using Cre-mediated excision of Nf2 exon 2 in a genetic tumor model		Nf2(flox2/flox2)	AdCre	conditional knockout	adCre adenovirus injection subdurally(SD) day 2 old neonates. 3 ul injection volume infused over a minute.		FVB/N	Offspring of P53 (+/-) mice and NF2(flox2/flox2) mice	M/F	Mixed offsprings	2 days	Post partum age	-	Not described	19	see above	NA	injection of Ad cre in Nf2 flox	14 months	420	See above	31.25	3/16 Convexity 2/16 intraspinal 5/16 proliferation. Did the animals spontanously die, why they did not obtain the data or what happened? was not described. No take in non-injected and adLacZ	Transitional, meningothelial fibroblastic - Benign		Osteomas 14/16 at burr hole, liver tumor 3/16, osteosarcoma 1/16	5/16 hydrocephalus	HE staining, Use adLacZ to see how the virus would be distributed prior to adCre injection in a new batch
98	1. genetic engineered model	Kalamarides et al.	2002	Genes & development/France	Assess tumor take rate of biallelic NF2 mutation using Cre-mediated excision of Nf2 exon 2 in a genetic tumor model		Nf2(flox2/flox2);P53+/-	AdCre	conditional knockout	adCre adenovirus injection transorbitally(TO) day 2 old neonates. 3 ul injection volume infused over a minute.		FVB/N	Offspring of P53 (+/-) mice and NF2(flox2/flox2) mice	M/F	Mixed offsprings	2 days	Post partum age	-	Not described	19	20 Non-injected Nf2(flox/flox);p53+/-. 20 adLacZ;Nf2(flox/flox);p53+/-. (also used below)	NA	injection of Ad cre in Nf2 flox	5.5 months	165	Experiment with Nf2(flox/flox);P53+/- mean age 18 months Non-injected Nf2(flox/flox);p53+/-. mean age 18 months adLacZ;Nf2(flox/flox);p53+/-.	11.1111	2/18 intracranial 4/18 proliferation. Did the animals spontanously die, why they did not obtain the data or what happened? was not described. No take in non-injected and adLacZ	Transitional, meningothelial fibroblastic - Benign		MPNST 1/18, SCH 1/18, osteoma 10/18, Sarcoma (at inj site) 14/18, liver tumor 2/18. osteosarcoma 1/18	10/18 hydrocephalus	HE staining, Use adLacZ to see how the virus would be distributed prior to adCre injection in a new batch
98	1. genetic engineered model	Kalamarides et al.	2002	Genes & development/France	Assess tumor take rate of biallelic NF2 mutation using Cre-mediated excision of Nf2 exon 2 in a genetic tumor model		Nf2(flox2/flox2);P53+/-	AdCre	conditional knockout	adCre adenovirus injection subdurally(SD) day 2 old neonates. 3 ul injection volume infused over a minute.		FVB/N	Offspring of P53 (+/-) mice and NF2(flox2/flox2) mice	M/F	Mixed offsprings	2 days	Post partum age	-	Not described	19	see above	NA	injection of Ad cre in Nf2 flox	5.5 months	165	See above	13.3333	2/15 intraspinal 1/15 proliferation. Did the animals spontanously die, why they did not obtain the data or what happened? was not described. No take in non-injected and adLacZ	Transitional, meningothelial fibroblastic - Benign		11/15 osteomas, 1/15 osteosarcoma, pituitary adenoma 1/15, sarcoma (at inj site) 14/15, liver tumor 2/15	7/15 hydrocephalus	HE staining, Use adLacZ to see how the virus would be distributed prior to adCre injection in a new batch
104		Kalamarides et al.	2007	Brain pathology/France	Work based on #98. The aim is to assess meningioma formation in p16(ink4a) nullizygosity (loss of function)		Nf2(flox2/flox2)	AdCre	conditional knockout	adCre adenovirus injection transorbitally(TO) day 2 old neonates. 3 ul injection volume infused over a minute (10^8 plaque forming units).	Refers to #98	FVB/N	Offspring of NF2(flox2/flox2) - FVB/N strain and p16(ink4a*/*) FVB/N/129OIa	M/F	Mixed offsprings	2 days	Post partum age	-	Not described	40	8 adCre;FVB/N Wild type and 10 adLacZ;Nf2(flox/flox)	NA	Injection of adCre	15 months	450		15	6/40 intracranial 19/40 proliferation Same as #98. No take in non-injected and adLacZ	WHO grade 1 meningothelial, transitional, psammomatous or fibroblastic		22/40 osteomas, 3/40 liver tumor.	17/40 hydrocephalus	Histology, immunohistochemistry, Electron microscopy, MRI
104		Kalamarides et al.	2007	Brain pathology/France	Work based on #98. The aim is to assess meningioma formation in p16(ink4a) nullizygosity (loss of function)		Nf2(flox2/flox2)	AdCre	conditional knockout	adCre adenovirus injection subdurally(SD) day 2 old neonates. 3 ul injection volume infused over a minute (10^8 plaque forming units).	Refers to #98	FVB/N	Offspring of NF2(flox2/flox2) - FVB/N strain and p16(ink4a*/*) FVB/N/129OIa	M/F	Mixed offsprings	2 days	Post partum age	-	Not described	40	see above	NA	Injection of adCre	15 months	450		9.375	3/32 intracranial 14/32 proliferation. See above	WHO grade 1 meningothelial, transitional, psammomatous or fibroblastic		19/32 osteomas, 2/32 liver tumor	8 lost to follow up, 9/32 hydrocephalus	Histology, immunohistochemistry, Electron microscopy, MRI
104		Kalamarides et al.	2007	Brain pathology/France	Work based on #98. The aim is to assess meningioma formation in p16(ink4a) nullizygosity (loss of function)		Nf2(flox2/flox2);p16(ink4a-/-)	AdCre	conditional knockout	adCre adenovirus injection transorbitally(TO) day 2 old neonates. 3 ul injection volume infused over a minute (10^8 plaque forming units).	Refers to #98	FVB/N	Offspring of NF2(flox2/flox2) - FVB/N strain and p16(ink4a*/*) FVB/N/129OIa	M/F	Mixed offsprings	2 days	Post partum age	-	Not described	16	see above	NA	Injection of adCre	15 months	450		38.4615	5/13 intracranial 11/13 proliferation See above	WHO grade 1 meningothelial, transitional, psammomatous or fibroblastic - 2/10 of adCre;Nf2(flox2/flox2);Ink4a showed atypical features prominent nucleoli, crowded cells		9/13 osteomas, 2/13 liver tumor	3 loss to follow up, 9/13 hydrocephalus	Histology, immunohistochemistry, Electron microscopy, MRI
104		Kalamarides et al.	2007	Brain pathology/France	Work based on #98. The aim is to assess meningioma formation in p16(ink4a) nullizygosity (loss of function)		Nf2(flox2/flox2);p16(ink4a-/-)	AdCre	conditional knockout	adCre adenovirus injection subdurally(SD) day 2 old neonates. 3 ul injection volume infused over a minute (10^8 plaque forming units).	Refers to #98	FVB/N	Offspring of NF2(flox2/flox2) - FVB/N strain and p16(ink4a*/*) FVB/N/129OIa	M/F	Mixed offsprings	2 days	Post partum age	-	Not described	16	see above	NA	Injection of adCre	15 months	450		35.7143	2/14 intracranial 3/14 intraspinal 10/14 proliferation See above	WHO grade 1 meningothelial, transitional, psammomatous or fibroblastic - 2/10 of adCre;Nf2(flox2/flox2);Ink4a showed atypical features prominent nucleoli, crowded cells		12/14 osteomas, 3/14 liver tumor	2 loss to followup, 6/14 hydrocephalus	Histology, immunohistochemistry, Electron microscopy, MRI
76		Morrison et al.	2007	Toxicol Pathol/USA/Japan	Investigation of the effect of p16(ink4a/p19(arf) on the development of CNS tumors by exposing p16/p19 (in various forms) via ethylnitrosourea (ENU) at gestation age 14		p16(-/-);p19(-/-)	ENU injection		ENU injection at gestation day 14	Intraperitoneal injection into pubs.	FVB/N	p16(-/-);p19(-/-) called ink4a/arf null; strain nomenclature: B6.129Cdkn2a(tm1Rdp) from the DePinho mouse. 34 females p16(-/-);p19(-/-) females (129/Sv x C57BL/6 x SJL)-(K) 1INK4a carrying p16(-/-);p19(-/-) pups.. 6 C57BL/6 females carrying p16(+/-);p19(+/-) pubs and 10 C57BL/6 females carrying p16(+/+);p19(+/+) pubs. - 6-13 weeks old.	M		14 days	Gestation age	16-23,7	g (mothers)	26	19 male control	Injection ENU vs sterile NaCl	Injection ENU dose level 25 mg/kg body and dosing volume 10 mL/kg body weight.	14-19 weeks		mortality 40% 12/30 males	7.69231	2/26 Include both meningiomatosis and meningiomas. 0 tumors in control HETEROGENOUS COMPARED TO THE OTHERS, decision to include proliferation/meningiomatosis or not	Meningothelial cells - non invasive - Benign.		7/8 of meningioma/meningiomatosis bearing mice had multiple alveola-bronchiolar adenomas - ENU treated group	Not described further. No images. DOme shaped heads in 10,3% 9/87 animals - excess CSF, but not hydrocephalus	HE, PAS, Vimentin, alcain blue (for mycxoid connective tissue), Masson's trichrome stain for collagen fibers. cytokeratin. Electron microscopy
76		Morrison et al.	2007	Toxicol Pathol/USA/Japan	Investigation of the effect of p16(ink4a/p19(arf) on the development of CNS tumors by exposing p16/p19 (in various forms) via ethylnitrosourea (ENU) at gestation age 14		p16(-/-);p19(-/-)	ENU injection		ENU injection at gestation day 14	Intraperitoneal injection into pubs.	FVB/N	p16(-/-);p19(-/-) called ink4a/arf null; strain nomenclature: B6.129Cdkn2a(tm1Rdp) from the DePinho mouse. 34 females p16(-/-);p19(-/-) females (129/Sv x C57BL/6 x SJL)-(K) 1INK4a carrying p16(-/-);p19(-/-) pups.. 6 C57BL/6 females carrying p16(+/-);p19(+/-) pubs and 10 C57BL/6 females carrying p16(+/+);p19(+/+) pubs. - 6-13 weeks old.	F		14 days	Gestation age	16-23,7	g (mothers)	17	23 female control			14-19 weeks			0	0/17 Include both meningiomatosis and meningiomas. 0 tumors in control HETEROGENOUS COMPARED TO THE OTHERS	Meningothelial cells - non invasive - Benign.		7/8 of meningioma/meningiomatosis bearing mice had multiple alveola-bronchiolar adenomas - ENU treated group	Not described further. No images. DOme shaped heads in 10,3% 9/87 animals - excess CSF, but not hydrocephalus	HE, PAS, Vimentin, alcain blue (for mycxoid connective tissue), Masson's trichrome stain for collagen fibers. cytokeratin. Electron microscopy
76		Morrison et al.	2007	Toxicol Pathol/USA/Japan	Investigation of the effect of p16(ink4a/p19(arf) on the development of CNS tumors by exposing p16/p19 (in various forms) via ethylnitrosourea (ENU) at gestation age 14		p16(+/-);p19(+/-)	ENU injection		ENU injection at gestation day 14	Intraperitoneal injection into pubs.	FVB/N	p16(-/-);p19(-/-) called ink4a/arf null; strain nomenclature: B6.129Cdkn2a(tm1Rdp) from the DePinho mouse. 34 females p16(-/-);p19(-/-) females (129/Sv x C57BL/6 x SJL)-(K) 1INK4a carrying p16(-/-);p19(-/-) pups.. 6 C57BL/6 females carrying p16(+/-);p19(+/-) pubs and 10 C57BL/6 females carrying p16(+/+);p19(+/+) pubs. - 6-13 weeks old.	M		14 days	Gestation age	16-23,7	g (mothers)	10	5 male control			30-39 weeks		mortality 70% 7/10	50	5/10 Include both meningiomatosis and meningiomas. 0 tumors in control. HETEROGENOUS COMPARED TO THE OTHERS	Meningothelial cells - non invasive - Benign.		7/8 of meningioma/meningiomatosis bearing mice had multiple alveola-bronchiolar adenomas - ENU treated group	Not described further. No images. DOme shaped heads in 10,3% 9/87 animals - excess CSF, but not hydrocephalus	HE, PAS, Vimentin, alcain blue (for mycxoid connective tissue), Masson's trichrome stain for collagen fibers. cytokeratin. Electron microscopy
76		Morrison et al.	2007	Toxicol Pathol/USA/Japan	Investigation of the effect of p16(ink4a/p19(arf) on the development of CNS tumors by exposing p16/p19 (in various forms) via ethylnitrosourea (ENU) at gestation age 14		p16(+/-);p19(+/-)	ENU injection		ENU injection at gestation day 14	Intraperitoneal injection into pubs.	FVB/N	p16(-/-);p19(-/-) called ink4a/arf null; strain nomenclature: B6.129Cdkn2a(tm1Rdp) from the DePinho mouse. 34 females p16(-/-);p19(-/-) females (129/Sv x C57BL/6 x SJL)-(K) 1INK4a carrying p16(-/-);p19(-/-) pups.. 6 C57BL/6 females carrying p16(+/-);p19(+/-) pubs and 10 C57BL/6 females carrying p16(+/+);p19(+/+) pubs. - 6-13 weeks old.	F		14 days	Gestation age	16-23,7	g (mothers)	8	4 female control			30-39 weeks			12.5	1/8 Include both meningiomatosis and meningiomas. 0 tumors in control	Meningothelial cells - non invasive - Benign.		7/8 of meningioma/meningiomatosis bearing mice had multiple alveola-bronchiolar adenomas - ENU treated group	Not described further. No images. DOme shaped heads in 10,3% 9/87 animals - excess CSF, but not hydrocephalus	HE, PAS, Vimentin, alcain blue (for mycxoid connective tissue), Masson's trichrome stain for collagen fibers. cytokeratin. Electron microscopy
76		Morrison et al.	2007	Toxicol Pathol/USA/Japan	Investigation of the effect of p16(ink4a/p19(arf) on the development of CNS tumors by exposing p16/p19 (in various forms) via ethylnitrosourea (ENU) at gestation age 14		p16(+/+);p19(+/+)	ENU injection		ENU injection at gestation day 14	Intraperitoneal injection into pubs.	FVB/N	p16(-/-);p19(-/-) called ink4a/arf null; strain nomenclature: B6.129Cdkn2a(tm1Rdp) from the DePinho mouse. 34 females p16(-/-);p19(-/-) females (129/Sv x C57BL/6 x SJL)-(K) 1INK4a carrying p16(-/-);p19(-/-) pups.. 6 C57BL/6 females carrying p16(+/-);p19(+/-) pubs and 10 C57BL/6 females carrying p16(+/+);p19(+/+) pubs. - 6-13 weeks old.	M		14 days	Gestation age	16-23,7	g (mothers)	14	8 male control			-		Not described	0	0/14, 0 tumors in control	-		-	-	-
76		Morrison et al.	2007	Toxicol Pathol/USA/Japan	Investigation of the effect of p16(ink4a/p19(arf) on the development of CNS tumors by exposing p16/p19 (in various forms) via ethylnitrosourea (ENU) at gestation age 14		p16(+/+);p19(+/+)	ENU injection		ENU injection at gestation day 14	Intraperitoneal injection into pubs.	FVB/N	p16(-/-);p19(-/-) called ink4a/arf null; strain nomenclature: B6.129Cdkn2a(tm1Rdp) from the DePinho mouse. 34 females p16(-/-);p19(-/-) females (129/Sv x C57BL/6 x SJL)-(K) 1INK4a carrying p16(-/-);p19(-/-) pups.. 6 C57BL/6 females carrying p16(+/-);p19(+/-) pubs and 10 C57BL/6 females carrying p16(+/+);p19(+/+) pubs. - 6-13 weeks old.	F		14 days	Gestation age	16-23,7	g (mothers)	10	8 female control			-		Not described	0	0/10 0 tumors in control	-		-	-	-
64		Kalamarides et al.	2011	Oncogene/France/USA	Assess tumor take rate in NF2 biallelic inactivation in prostaglandin D2 synthase (PDGS) (+) primordial meningeal cells, before the formation of the three meningeal layers. Aim was to define cell of origin of meningiomas and to explain the spectrum of histological subtypes.		Nf2(flox2/-)	PGDSCre	conditional knockout	Knock-in approach PGDS+ leptomeninges cells. PGDS(Cre). They analyzed PGDS distribution and expression in both embryos and pubs at different time points prior to animal model		FVB/N	Germline chimeras PGDSCre(floxGFPhygro/+) were produced via injection of 10 mutant embryonic stem cells into C57BL/6 blastocysts and crossed with FVB/N mice = heterozygoes offspring. Tailtip genotyping for correct offspring. To generate PDGSCre mice, PGDSCre(floxGFPHygro/+) mice were crossed with EIIACre deletor transgenic mice. Subsequently mice carrying PGDSCre allele were crossed with FVB/N mi…	M/F	Mixed offsprings	-	PN1-PN3. Describes experiments with E12.5 and E15.5, unclear if these are included in final analysis.	-	Not described	24		NA	adCre injection	Up to 15 months		16/24 survived 15 months	50	Meningothelial meningiom 6/16; fibroblastic meningiom 6/16 (4 mice with concomitant tumors) - 8/16 with meningioma formation; Prof of pia 3/16;	Fibroblastic and meningothelial benign.		MPNST 0; osteoma (13/16; pituitary tumor 11/16	2/16 hydrocephalus	Histology, immunohistochemistry, Electron microscopy, Gene expression profiles
64		Kalamarides et al.	2011	Oncogene/France/USA	Assess tumor take rate in NF2 biallelic inactivation in prostaglandin D2 synthase (PDGS) (+) primordial meningeal cells, before the formation of the three meningeal layers. Aim was to define cell of origin of meningiomas and to explain the spectrum of histological subtypes.		Nf2(flox2/-);p16(inka(-/-)	PGDSCre	conditional knockout	Knock-in approach PGDS+ leptomeninges cells. PGDS(Cre). They analyzed PGDS distribution and expression in both embryos and pubs at different time points prior to animal model		FVB/N	Germline chimeras PGDSCre(floxGFPhygro/+) were produced via injection of 10 mutant embryonic stem cells into C57BL/6 blastocysts and crossed with FVB/N mice = heterozygoes offspring. Tailtip genotyping for correct offspring. To generate PDGSCre mice, PGDSCre(floxGFPHygro/+) mice were crossed with EIIACre deletor transgenic mice. Subsequently mice carrying PGDSCre allele were crossed with FVB/N mi…	M/F	Mixed offsprings	-	PN1-PN3. Describes experiments with E12.5 and E15.5, unclear if these are included in final analysis.	-	Not described	22				Up to 15 months		16/22 survived 15 months PGDSCre;Nf2(flox2/-);p16(inka(-/-)	81.25	Meningothelial meningiom 8/16; fibroblastic meningiom 8/16 (3 mice with concomitant tumors) - 13/16 with meningioma formation; Prof of pia 3/16;	Fibroblastic and meningothelial benign.		MPNST 0; osteoma(14/16; pituitary tumor 1/16	5/16 hydrocephalus	Histology, immunohistochemistry, Electron microscopy, Gene expression profiles
64		Kalamarides et al.	2011	Oncogene/France/USA	Assess tumor take rate in NF2 biallelic inactivation in prostaglandin D2 synthase (PDGS) (+) primordial meningeal cells, before the formation of the three meningeal layers. Aim was to define cell of origin of meningiomas and to explain the spectrum of histological subtypes.		Nf2(flox2/-); p53(flox/-)	PGDSCre	conditional knockout	Knock-in approach PGDS+ leptomeninges cells. PGDS(Cre). They analyzed PGDS distribution and expression in both embryos and pubs at different time points prior to animal model		FVB/N	Germline chimeras PGDSCre(floxGFPhygro/+) were produced via injection of 10 mutant embryonic stem cells into C57BL/6 blastocysts and crossed with FVB/N mice = heterozygoes offspring. Tailtip genotyping for correct offspring. To generate PDGSCre mice, PGDSCre(floxGFPHygro/+) mice were crossed with EIIACre deletor transgenic mice. Subsequently mice carrying PGDSCre allele were crossed with FVB/N mi…	M/F	Mixed offsprings	-	PN1-PN3. Describes experiments with E12.5 and E15.5, unclear if these are included in final analysis.	-	Not described	20				4.5 months	135	0/20 survived 15 months due to early formation (4,5 months) of osteosarcomas, Malignant peripheral nerve sheath tumors (MPNST) and choroid plexus carcinoma	42.8571	Meningothelial meningiom 0/14; fibroblastic meningiom 6/14	Fibroblastic meningioma		MPNST 4/14; osteosarcoma (11/14); pituitary tumor 2/14; choroid plexus tumor 4/14	8/14 hydrocephalus	Histology, immunohistochemistry, Electron microscopy, Gene expression profiles
53a	GEM	Peyre et al.	2013	Oncogene/France/USA	Assess concommitant inactivation of Nf2 and Cdkn2ab in meningioma formation and grade		Nf2(flox2/flox2);p16(ink4a)-/-; p15(ink4b)-/-; p19(arf)flox2/flox2	AdCre	Homozygote conditional knockout	adCre adenovirus injection NF2(flox2/flox2) FVB/N background mice bred to ink4ab(-/-)		FVB/N	NF2(flox2/flox2) FVB/N background mice bred to ink4ab(-/-)	M/F	Mixed offsprings	2 days	PN-2	-	Not described	53		NA	adCre injection	3.5 months	105	3.5 months (mean time to tumor) - NF2(flox2/flox2);p16(ink4a)-/-; p15(ink4b)-/-; p19(arf)flox2/flox2 (nf2(flox2/flox2);ink4ab-/-) Homozygote , non alive after 6 months.	71.6981	38/53 meningiomas, Proliferation 5/53. 25/38 Grade1, 12/38 grade 2 and 1/38 grade 3	Fibroblastic and meningothelial grade 1, 2 and 3		osteomas 12/53, liver tumor 42/53, subcutanous sarcoma 18/53	17/53 hydrocephalus	HE, electron microscope, In vivo imaging: bioilluminesence (ink4-/- mice), MRI, dynamic contrast enhanced MRI;
53a	GEM	Peyre et al.	2013	Oncogene/France/USA	Assess concommitant inactivation of Nf2 and Cdkn2ab in meningioma formation and grade		Nf2(flox2/flox2)	AdCre	conditional knockout	adCre adenovirus injection NF2(flox2/flox2) FVB/N background mice bred to ink4ab(-/-)		FVB/N	NF2(flox2/flox2) FVB/N background mice bred	M/F	Mixed offsprings	2 days	PN-2	-	Not described	25		NA	adCre injection	3.9 months	117	Corresponding to the above - control	48	12/25 meningiomas, Proliferation 13/25. Grade 1	Fibroblastic and meningothelial		osteomas 1/25, liver tumor 7/25	7/25 hydrocephalus	HE, electron microscope, In vivo imaging: bioilluminesence (ink4-/- mice), MRI, dynamic contrast enhanced MRI;
53a	GEM	Peyre et al.	2013	Oncogene/France/USA	Assess concommitant inactivation of Nf2 and Cdkn2ab in meningioma formation and grade		Nf2(flox2/flox2);p16(ink4a)-/+; p15(ink4b)-/+; p19(arf)flox2/+	AdCre	Heterozygote conditional knockout	adCre adenovirus injection NF2(flox2/flox2) FVB/N background mice bred to ink4ab(-/-)		FVB/N	NF2(flox2/flox2) FVB/N background mice bred to ink4ab(-/-)	M/F	Mixed offsprings	2 days	PN-2	-	Not described	56		NA	adCre injection	7.8 months	234	7.8 months (mean time to tumor) NF2(flox2/flox2);p16(ink4a)-/+; p15(ink4b)-/+; p19(arf)flox2/+ (nf2(flox2/flox2);ink4ab-/+) Heterozygote	50	28/56 meningiomas, Proliferation 6/56. 21/28 grade 1, 4/28 grade 2, 3/28 grade 3	Fibroblastic and meningothelial grade 1, 2 and 3		osteomas 18/56, liver tumor 33/56, subcutanous sarcoma 5/56	26/56 hydrocephalus	HE, electron microscope, In vivo imaging: bioilluminesence (ink4-/- mice), MRI, dynamic contrast enhanced MRI;
53a	GEM	Peyre et al.	2013	Oncogene/France/USA	Assess concommitant inactivation of Nf2 and Cdkn2ab in meningioma formation and grade		Nf2(flox2/flox2)	AdCre	conditional knockout	adCre adenovirus injection NF2(flox2/flox2) FVB/N background mice bred to ink4ab(-/-)		FVB/N	NF2(flox2/flox2) FVB/N background mice bred	M/F	Mixed offsprings	2 days	PN-2	-	Not described	30		NA	adCre injection	11.3 months	339	Corresponding to the above - control	40	12/30 meningiomas, Proliferation 15/30 Grade 1	Fibroblastic and meningothelial		osteomas 14/30, liver tumor 8/30	14/30 hydrocephalus	HE, electron microscope, In vivo imaging: bioilluminesence (ink4-/- mice), MRI, dynamic contrast enhanced MRI;
49a		Peyre et al.	2013	Oncogene/France/USA	GEM mice model paper with the aim of assessing miniaturized confocal microscopy to assess brain invasion		Nf2(flox2/flox2);p16(ink4a)-/-; p15(ink4b)-/-; p19(arf)flox2/flox2	AdCre	conditional knockout	adCre adenovirus injection NF2(flox2/flox2) FVB/N background mice bred to ink4ab(-/-)	Refers to #53	FVB/N	NF2(flox2/flox2) FVB/N background mice bred to ink4ab(-/-)	M/F	Mixed offsprings	2 days	PN-2	-	Not described	20		NA	adCre injection	3 months	90	Mean followup 3,5 month	85	17/20 meningiomas. 15 located skull base and 2 convexity	Meningothelial 11/17, transitional 5/17, fibroblastic 1/17	Grade not described	-	Not described	HE, electron microscope, In vivo imaging: bioilluminesence (ink4-/- mice), MRI, dynamic contrast enhanced MRI;
29		Peyre et al.	2015	Oncotarget/France/USA	To assess synergy between PDGF-B, NF2 and Cdkn2A in a genetically engineered model		PDGF-B	RCAS/tva-system	conditional knockout	Using Replication-competent avian sarcoma-leukosis virus long terminal repeat with splice acceptor / tumor virus a (RCAS/tv-a system) to overexpress Platelet-derived growth factor receptor B(PDGFR-B) - Activation of PDGF-B via injected DF-1 cells producing RCAS-eGFP retrovirus subdurally		FVB/N	Germline chimeras PGDSCre(floxGFPhygro/+) were produced via injection of 10 mutant embryonic stem cells into C57BL/6 blastocysts and crossed with FVB/N mice = heterozygoes offspring. Tailtip genotyping for correct offspring. To generate PGDStv-a mice, PGDStv-a(floxGFPHygro/+) were crossed with EIIACre deletor transgenic mice. in the deriving double transgenic offspring XbaI-NdeI digested tail DNA…	M/F	not described	3 days	PN-3: Injection of DF1-cells producing RCAS-eGFP retrovirus subdurallyRCAS-PDGF-B	-	Not described	26	RCAS-X = empty vector - 19 animals control	NA		8.0	240	Mean follow up/survival 8.0 months: PGDStv-a;RCAS-PDGF-B control Mean follow up 9.0 months: 19 PDGStv-a;RCAS-X	25.9259	Meningiomas 7/27, proliferation 8/27 . AdCre;Nf2(flox/flox);Cdkn2ab(-/-) from previous paper ref 49. Control - PDGStv-a;RCAS-X: 0 meningiomas and proliferations	Benign meningiomas	Grade not described for the rest of the models	23/26 gliomas	Hydrocephalus 17/26	HE staining, PDGS staining
29		Peyre et al.	2015	Oncotarget/France/USA	To assess synergy between PDGF-B, NF2 and Cdkn2A in a genetically engineered model		PDGF-B;Nf2(flox/flox)	RCAS/tva-system/AdCre	conditional knockout	Using Replication-competent avian sarcoma-leukosis virus long terminal repeat with splice acceptor / tumor virus a (RCAS/tv-a system) to overexpress Platelet-derived growth factor receptor B(PDGFR-B) - Activation of PDGF-B via injected DF-1 cells producing RCAS-eGFP retrovirus subdurally and deletion of NF2 using Cre-LoxP system (Adenovirus ad-beta-Gal.		FVB/N	Germline chimeras PGDSCre(floxGFPhygro/+) were produced via injection of 10 mutant embryonic stem cells into C57BL/6 blastocysts and crossed with FVB/N mice = heterozygoes offspring. Tailtip genotyping for correct offspring. To generate PGDStv-a mice, PGDStv-a(floxGFPHygro/+) were crossed with EIIACre deletor transgenic mice. in the deriving double transgenic offspring XbaI-NdeI digested tail DNA…	M/F	not described	1 and 3 days	PN-1 AdCre, PN-3: RCAS-PDGF-B	-	Not described	29		NA	AdCre and RCAS injection	6.3	189	Mean follow up/survival 6.3 months: PGDStv-a;RCAS-PDGF-B;AdCre;Nf2(flox/flox)	51.7241	Meningiomas 15/29, proliferation 11/29	9/15 grade 1, 6/15 grade 2.		14/29 gliomas	Hydrocephalus 2/29	HE staining, PDGS staining
29		Peyre et al.	2015	Oncotarget/France/USA	To assess synergy between PDGF-B, NF2 and Cdkn2A in a genetically engineered model		Nf2(flox2/flox2)	AdCre	conditional knockout	adCre adenovirus injection day 2 old neonates. 3 ul injection volume infused over a minute (10^8 plaque forming units).		FVB/N	NF2(flox2/flox2) FVB/N background mice bred	M/F	not described	1 and 3 days	PN-1: AdCre injection (3-4 ul)	-	Not described	25		NA		6.4	192	Mean follow up/survival 6.4 months: AdCre; Nf2(flox/flox)	16	Meningiomas 4/25, proliferation 8/25	Benign fibroblastic/meningothelial		0	Hydrocephalus 1/25	He staining
29		Peyre et al.	2015	Oncotarget/France/USA	To assess synergy between PDGF-B, NF2 and Cdkn2A in a genetically engineered model		PDGF-B;Nf2(flox/flox);ink4ab(-/-)	RCAS/tva-system/AdCre	conditional knockout	Using Replication-competent avian sarcoma-leukosis virus long terminal repeat with splice acceptor / tumor virus a (RCAS/tv-a system) to overexpress Platelet-derived growth factor receptor B(PDGFR-B) - Activation of PDGF-B via injected DF-1 cells producing RCAS-eGFP retrovirus subdurally and deletion of NF2 using Cre-LoxP system (Adenovirus ad-beta-Gal.		FVB/N	Germline chimeras PGDSCre(floxGFPhygro/+) were produced via injection of 10 mutant embryonic stem cells into C57BL/6 blastocysts and crossed with FVB/N mice = heterozygoes offspring. Tailtip genotyping for correct offspring. To generate PGDStv-a mice, PGDStv-a(floxGFPHygro/+) were crossed with EIIACre deletor transgenic mice. in the deriving double transgenic offspring XbaI-NdeI digested tail DNA…	M/F	not described	1 and 3 days	PN-1: AdCre injection (3-4 ul) and PN-3: RCAS-PDGF-B	-	Not described	19		NA		1.8	54	Mean follow up/survival 1.8 months: PGDStv-a;RCAS-PDGF-B;AdCre;Nf2(flox/flox); Cdkn2ab(-/-)	78.9474	Meningiomas 15/19, proliferation 8/19	5/15 grade 1, 7/15 grade 2, 3/15 grade 3		15/19 gliomas	Hydrocephalus 0/19	HE staining, PDGS staining
18		Boetto et al.	2018	Oncogene/France	To assess conditional smo activation in prostaglandin d2-synthase positive mesoderm-derived meningioal layer of the skull base to Smo activation to initiate tumor development.		SmoM2	PDGSCre	conditional activation of Smo	Purchase of SmoM2 mice bred with PDGSCre mice		SmoM2: Rosa26-lox-STOP-lox-SmoM2 mice (Jackson Lab)	Background breed not described	M/F	not described	PGDSCre-SmoM2: E12.5		-	Not described	42	8 AdLacZ-injected SmoM2 (control)	NA		14.2	426	14.2 mean survival	21.4286	meningiomas 9/42, proliferation 32/42 AdLacZ;SmoM2: 0	WHO grade 1 at the skulle base Meningothelial		0	0	Histology, immunohistochemistry
18		Boetto et al.	2018	Oncogene/France	To assess conditional smo activation in prostaglandin d2-synthase positive mesoderm-derived meningioal layer of the skull base to Smo activation to initiate tumor development.		SmoM2	AdCre	conditional activation of Smo	AdCre adenovirus injection. Purchase of SmoM2 mice bred with PDGSCre mice		SmoM2: Rosa26-lox-STOP-lox-SmoM2 mice (Jackson Lab)	Background breed not described	M/F	not described	AdCre;SmoM2: PN-2		-	Not described	53	See above for control	NA	adCre injection	2.8	84	2,8 mean survival	1.88679	meningioma 1/53, proliferation 21/53 See above for control	WHO grade 1 - Meningothelial		4/53 Medulloblastoma	0	Histology, immunohistochemistry
159		Szulzewsky et al	2022	Genes and development/USA/Germany	To investigate expression of YAP1-MAML2 and constitutively active YAP1 as driver for formation of meningioma-like tumors in mice that resemble NF2-mutant meningiomas		YAP1-MAML2-v1	RCAS/tva-system	Conditional activation of YAP1-MAML2 - Version 1 - double activation	RCAS/tva-system. Injection of 1x10^5 DF1 cells in 1 ul volume into newborn pup brains 1-3 days after birth near the ventricles or into the subarachnoid space	Deep injection	Nestin/tv-a (N/tv-a);Cdkn2a null mice	v1 vs v2: Truncated version 1 (YMv1) lacked part of the C-terminal sequence ofMAML2 (lacking amino acids 885–1141 of wtMAML2), whereas truncated version 2 (YMv2) retained the C terminus of MAML2 (lacking amino acids 321–569 of wtMAML2).	M/F	not described	PN 1-3		-	Not described	12		NA		-			41.6667	5/12 meningioma-like tumors. 1/12 extra-axial, 2/12 intraventricularly, 2/12 extra-cranial	Extra-axial tumors resemple meningiomas on histomorhology (well-circumscribed spindle cells). Subset of tumors demonstrate meningio-angiomatosis type. Also traditional meningothelial meningioma appearance. Variable mitosis activity with atypical and anaplastic. Positive EMA.	RNA-sequencing = similar to NF2 mutated human and YAP1fus human tumors and also mouseYM meningioma-like tumors	-	Not described	Histopathology: HE, HA, Other: RNA sequencing, MRI
159		Szulzewsky et al	2022	Genes and development/USA/Germany	To investigate expression of YAP1-MAML2 and constitutively active YAP1 as driver for formation of meningioma-like tumors in mice that resemble NF2-mutant meningiomas		YAP1-MAML2-v2	RCAS/tva-system	Conditional activation of YAP1-MAML2 - Version 2 - double activation	RCAS/tva-system. Injection of 1x10^5 DF1 cells in 1 ul volume into newborn pup brains 1-3 days after birth near the ventricles or into the subarachnoid space	Deep injection	Nestin/tv-a (N/tv-a);Cdkn2a null mice		M/F	not described	PN 1-3		-	Not described	7		NA		67-164 days			42.8571	3/7 meningioma-like tumors. 1/7 extra-axial, 2/7 intraventricularly		RNA-sequencing = similar to NF2 mutated human and YAP1fus human tumors and also mouseYM meningioma-like tumors	-	Not described	Histopathology: HE, HA, Other: RNA sequencing, MRI
159		Szulzewsky et al	2022	Genes and development/USA/Germany	To investigate expression of YAP1-MAML2 and constitutively active YAP1 as driver for formation of meningioma-like tumors in mice that resemble NF2-mutant meningiomas		YAP1-MAML2-v2	RCAS/tva-system	Conditional activation of YAP1-MAML2 - Version 2 - double activation	RCAS/tva-system. Injection of 1x10^5 DF1 cells in 1 ul volume into newborn pup brains 1-3 days after birth near the ventricles or into the subarachnoid space	Superficial injection	Nestin/tv-a (N/tv-a);Cdkn2a null mice		M/F	not described	PN 1-3		-	Not described	19		NA		80-150 days			68.4211	13/19 meningioma-like tumors. 5/19 extra-axial, 6/19 intraventricular, 6/19 extra-cranial		RNA-sequencing = similar to NF2 mutated human and YAP1fus human tumors and also mouseYM meningioma-like tumors	-	Not described	Histopathology: HE, HA, Other: RNA sequencing, MRI
159		Szulzewsky et al	2022	Genes and development/USA/Germany	To investigate expression of YAP1-MAML2 and constitutively active YAP1 as driver for formation of meningioma-like tumors in mice that resemble NF2-mutant meningiomas		NLS-2SA-YAP1	RCAS/tva-system	Conditional activation of YAP1. 2SA-YAP1 (single activation) NLS=N-terminal nuclear localization sequence.	RCAS/tva-system. Injection of 1x10^5 DF1 cells in 1 ul volume into newborn pup brains 1-3 days after birth near the ventricles or into the subarachnoid space	Superficial injection	Nestin/tv-a (N/tv-a);Cdkn2a null mice		M/F	not described	PN 1-3		-	Not described	30		NA		80-123 days			96.6667	29/30 meningioma-like tumors. 17/29 extra-axial, 25/29 intraventricular, 25/29 extra-cranial.	Extra-axial tumors frequently invaded bone and scalp soft tissue and eroded through skull the skull and grew also. Extra-cranially. Similar in profile to YM-tumors histopathologically	RNA-sequencing = similar to NF2 mutated human and YAP1fus human tumors and also mouseYM meningioma-like tumors	-	Not described	Histopathology: HE, HA, Other: RNA sequencing, MRI
