# Supplementary material for: Meningioma animal models: a systematic review and meta-analysis
Source: J Transl Med. 2023 Oct 28;21:764. doi: 10.1186/s12967-023-04620-7 (PMC10612271; doi:10.1186/s12967-023-04620-7)
Supplement: Supplementary file 12 — Additional file 12: Uncategorized full data extraction sheet. [file 12967_2023_4620_MOESM12_ESM.xlsx]

## Sheet: Sheet1
Own ID (from Excel)	Own notes		Author	Year	Source of origin/country of origin	Aim of method (tumor growth, vessel assessment etc)	A/P note	Method of establishing meningioma model	MoBM notes	Type of animal (ToA)	ToA note	Sex (M/F)	Sex note	Age	Age note	Weight	Weight note	Number of animals	NoA note	Intervention (if applicable)	Intervention note	Duration of incubation	DoI note	Results	Res Note
53b	GEM cells xenografted	Xenografting animal	Peyre et al.	2013	Oncogene/France/USA	Xenografting tumors from genetically engineered mice to other immunocompetent mice. 3 cell lines MGS1-3		Injection of GEM derived cell lines MGS1 (meningothelial), MGS2 (fibroblastic) and MGS3 (meningothelial) in an orthotopic model (cranial cervical junction and frontal burr hole subdural injection) 1.5x10^4 to 7x10^7 cells/ul in 7-10 ul after cells have passaged >40 times.		FVB wild type		-	Not described	6 weeks		-	not described	30		-		MGS1 = 1.3 months MGS2 = 0,6 months MGS3 = 1.3 months		MGS1 =5/10 grade 1, 4/10 grade 2, 1/10 grade 3 MGS2 =10/10 grade 3 MGS3 = 2/10 grade 1, 4/10 grade 2, 4/10 grade 3	100% tumor take rate. MGS2 had 100% subpial invasion. Confirmed using histology and immunohistochemistry. All tumors capable of producing malignant tumors - ALL TUMORS COME FROM CDKN2A-/- = WHO GRADE 3 in accordance to WHO 2021 classification
49b	GEM cells xenografted	Xenografting animal	Peyre et al.	2013	Brain pathology/France/USA	Xenografting MGS2 cells in immunocompetent mice with the aim of assessing miniaturized confocal microscopy to assess brain invasion		Injection of GEM derived cell line MGS2 (derived from a fibroblastic tumor) in an orthotopic model (frontal burr hole subdural injection) 1.5x10^4 to 7x10^7 cells/ul in 8 ul after cells have passaged >40 times.		FVB wild type	not described	-		-		-	not described	20		-		14 days		17 tumors in total 11 meningothelial, 5 transitional, 1 fibroblastic	Histology and confocal microscopy (miniaturized). visible wavelength fluorescence (VWF) and near-infrared (NIR) - Confocal microscopy. identifies brain invasion
163		Xenografting animal	Yeung et al	2021	Neuro-Oncology/France	Xenografting MGS1 cells in immunocompetent mice and test of anti-programmed death ligand (PD-L1) and 4-1BB (CD137) anti-colony-stimulating factor 1 (CSF1)/colony-stimulating factor receptor (CSFR) drug	4-1BB is a powerful CD8+ T-cell activator. CSFR is highly expressed in macrophages in human meningiomas	Injection of GEM derived cell line MGS1 (derived from a meningothelial tumor) in an heterotopic flank model via 100 ul PBS+1x10^6 cell injection		FVB wild type	not described	-		6-8 weeks		-	not described	15	5 in each groups	Either PBS, Anti-PD1 Ab or Anti-4-BB ab injection.		30 days		No upregulation of PD-L1 expression in vivo due to paucity of T-cell infiltration. Minimal amount of T-cell infiltration and abundant myeloid cell infiltration of murine meningiomas similarly reflects the immune landscape within the human meningioma TME. PD-L1 works poorly because of similar TME phenotype to human TME. Hence, T-cell targeted therapy did not decrease tumor size.	Xenografting MGS1 recapitulates tumor micro environment. No effect of anti-T-Cell treatment.
163		Xenografting animal	Yeung et al	2021	Neuro-Oncology/France	Xenografting MGS1 cells in immunocompetent mice and test of anti-programmed death ligand (PD-L1) and 4-1BB (CD137) anti-colony-stimulating factor 1 (CSF1)/colony-stimulating factor receptor (CSFR) drug	4-1BB is a powerful CD8+ T-cell activator. CSFR is highly expressed in macrophages in human meningiomas	Injection of GEM derived cell line MGS1 (derived from a meningothelial tumor) in an heterotopic flank model via 100 ul PBS+1x10^6 cell injection and in an orthotopic injection subdurally frontal right via 0.25x10^6 in 25 ul PBS		FVB wild type	not described	-		6-8 weeks		-	not described	45	4 experiments: CSF1: 5, control 5. CSFR: 5, control 4, CSFR after 30 days: 5, control 5. CSFR+CD8 depletion 9, CSF1R 8, control 8	either isotype Ab (control) or CSF1, CSFR, CSFR after 30 days or CSFR with CD8 depletion		29-46 days	CSF1: 42 days, CSFR 41 days, CSFR after 30 days 46 days, CSFR+CD8 dep: 29 days	CSF1 and CSF1R have shown to be key mediators in monocyte recruitment and are associated with M2-phenotype differentiation. Anti-CSF1 significantly reduce tumor size. Depleted CD8+ mice had less effective CSFR, however still significantly smaller tumors	Xenografting MGS1 recapitulates tumor micro environment.
163		Xenografting animal	Yeung et al	2021	Neuro-Oncology/France	Xenografting MGS1 cells in immunocompetent mice and test of anti-programmed death ligand (PD-L1) and 4-1BB (CD137) anti-colony-stimulating factor 1 (CSF1)/colony-stimulating factor receptor (CSFR) drug	4-1BB is a powerful CD8+ T-cell activator. CSFR is highly expressed in macrophages in human meningiomas	Injection of GEM derived cell line MGS1 (derived from a meningothelial tumor) in an orthotopic injection subdurally frontal right via 0.25x10^6 in 25 ul PBS		FVB wild type	not described	-		6-8 weeks		-	not described	14	8 control, 6 anti CSFR - Orthotopic	CSFR vs control		Up to 54 days	Survival (44 days 50 % dead in control group, 1/6 dead after 54 days in treatment)	CSF1 and CSF1R have shown to be key mediators in monocyte recruitment and are associated with M2-phenotype differentiation. Anti-CSF1 significantly reduce tumor size. Anti-CSF1R significantly increase survival time	Xenografting MGS1 recapitulates tumor micro environment.	They describe the different locusts for Cdkn2a for human and mice
134		CAA	Toktas et al	2010	Neurosurgery/Turkey	To investigate relationship b etween agniogenetic potential of intracranial meningiomas using rat corneal angiogenesis assay (CAA)		15 WHO grade 1, 10 WHO grade 2 and 5 WHO grade 3. Rat corneal micropockets implantation of 2-3 mm diameter pieces. Tissue from -187 degrees celsius. Biomicroscope images at 5-10-15-20 days		Sprague-Dawley	not described. Rats	M		-		300-400 g		60	15 grade 1, 10 grade 2, 5 grade 3, 15 glioblastoma multiforme, 15 normal brain tissue	-		20 days		Directly correlated to WHO grade. Higher grade = more vessels. Glioblastomas = most vessels fastest. No differences in tumors exhibiting peritumoral edema and no edema - However tendency. Furthermore recurrent tumors exhibit more vessels than non recurring tumors.		This paper contain 5 years recurrence rates for convecity meningiomas
43		CAA	Kilic et al	2013	World Neurosurgery/Turkey	To investigate inhibitory effect of gamma knife irradiation on angiogenesis of meningiomas using rat corneal angiogenesis assay		Rat corneal micropockets implantation of 2-3 mm diameter pieces from WHO grade 1, 2 and 3. Tissue from -187 degrees celsius from 18 tumors of all grades. Groups subdivided into 4 groups for irradiation therapy. Biomicroscope images at 5-10-15-20 days		Sprague-Dawley	not described. Rats	M		-		300-400 g		72	24 grade 1, 24 grade 2, 24 grade 3	Each group subdivided into 4 subgroups of 6 in each. 0 Gy, 14 Gy, 18 Gy, 22 Gy		20 days		No differences in number of vessels for grade 3, only high dose 22 Gy for grade 2 and only 18+22 Gy for grade 1 were significant.
149		Altered	Brooks et al	1988	Laboratory Investigation	To investigate tumor induction rate of SV40-transformed human meningioma cells (alongside of normal brain and SV40 (virus) injection		Transformed cells (normal fetal brain and meningiom) with SV40 (Simian Virus 40 - disputed oncogenic virus). Cells were injected heterotopically (flank) 2x10^6 cells in 100 ul medium (HBSS).		Athymic nude (Nu/Cox) - laboratory Supply Company (indianapolis, Indiana)		M/F		6 weeks		-		45	15 normal fetal brain/SV40, 15 KJ-M2-T (meningioma+SV40 transformed), 15 SV40 injected	-		Up to 74 weeks		TTR 0/15 of normal fetal brain injection/SV40. Meningioma/SV40 6/15 (4 lymphomas and 2 fibrosarcomas) TTR and SV40 virus alone TTR 6/15 all fibrosarcomas
133		Non-neoplastic	Baia et al	2012	Mol Cancer Res./USA/Germany	To investigate Yes-Associated Protein 1 as an oncogene in meningiomas	Associated with Hippo signaling pathway. YAP1 translocates to the nucleus and associates with co-activators TEAD1-4 and functions as a transcriptional factor promoting the expression of key target genes. Hippo is often mutated in cancers => tumorigenesis.	Implantation orthotopically (temporal fossa, 2 mm to the right, 2 mm posterior, 6 mm deep in relation to bregma) with the non-neoplastic meningeal cell, AC1 vector and transfected with YAP1 and luciferase (10^5/ul 1 ul.		Athymic nude mice	Not described	-		6 weeks		-		12	6 vector controls AC1 and 6 YAP1	-		up to 90 days	Used bioiluminesence to follow growth. Median survival YAP1 = 22 days	0/6 xenografts in control/vector vs. 6/6 YAP1 transfected. Large well-circumscribed tumors.
66		Stem-like	Hueng et al	2011	J Neurooncol/Taiwan	To investigate Meningioma Stem-Like Cells (MgSCs) and MgSC daughter cells meningioma adherent cells (MgACs) in vitro and in vivo	Tumor Stem-Like cells play a critical roll in tumor recurrence, angiogenesis and invasion in malignant tumors - Resistant to radiotherapy and chemotherapy in many instances	Isolation of tumor stem-like cells from human meningioma samples - Grade not defined. Either MgSCs or MgACs 1x10^4 cells injected in 5 ul/mouse in the right striatum		NOD/SCID	Lack manufacturer	M		6-8 weeks		20-25 g		30	15 animals with MgSCs and 15 with MgACs	-		60 days	They performed longer experiments with Mg-ACs 8 months without tumor growth.	MgACs were not tumorogenic. MgSCs were - TTR not mentioned herein. Similar IHC profile to parent tumor.
65		Stem-like	Rath et al	2011	Exp Mol Pathol./USA	To isolate and characterize a population of Stem-like progenitor cells from an atypical meningioma. Identifying tumor-initiating cells.		Heterotopic injection (subcutanous flank) of varying concentrations 10^3, 10^4, 10^5, 5x10^6 meningioma-initiating cells (MICs) (progenitor cells extracted from atypical meningioma using special medium to facilitate progenitor growth) in 150 ul 1:1 medium:matrigel.		Athymic nude Foxn1(nu) (Harlan, indianapolis, IN, USA)		F		6-7 weeks		-		12	3 each group: 10^3, 10^4, 10^5, 5x10^6	-		12 weeks	Shorter for 10^4-5x10^6	10^4-10^6 TTR 9/9 with shorter latencies 4-7 weeks - Similar traits to human tumor. EMA pos, Vimentin pos, GFAP neg. MICs self-renew, differentiate and can recapitulate the histological characteristics of the parental tumor, when transplanted at 1000 cells into the flank region of athymic nude mice. Immunohistochemistry reveals stem-like protein expression patterns similar to neural stem and prog…
146		Xenografting animal	Yamate et al	1994	J. Comp. Path/Japan	To investigate a transplantable tumor (MM-KMY) derived from a malignant meningioma (spontanous) in an F344 Rat		Excision of cerebellar malignant meningioma invading cerebellum from a female F344 rat aged 24 months old (was euthanized due to a mammary fibroadenoma, meningioma was incidental). Subjected to 25 serial passages in syngeneic male and female rats for 2.5 years. Various passages were subjected to pathology		F344/DuCrj rats aged (Charles River Japan or bred in authors lab from CRJ animals		M/F		5-30 weeks		127-149 g		73	46 male and 27 female in total. For the described experiment 11 tumor bearing mice and 6 controls	-		6-8 weeks	6-8 weeks from table 2. where they describe 6 controls without transplantation and 2 rounds of transplants 6+5. Too heterogenous study. Various passages. Shows graph from Passage 11 See results.	Transplants grew in 8 weeks into a nodule with an average diameter of 5.7 cm and average weight of 125.2 g - formed large cysts and necrotic tissue. Frequent metastasis in lungs. Xenograft tumors similar to parent tumor. Vimentin positive xenograft and parent tumor. 100% tumor take rate. They also show positive monocytes/macrophage (ED-1) infiltration.
105		Xenografting animal	Tsujino et al	1997	Acta Neuropathol/Japan	To establish KMY-J from transplantable tumor MM-KMY derived from a spontanous malignant rat meningioma and develop clones of KMY-J (KMY-1, 2, 3)		Cells extracted from MM-KMY tumor bearing mice (passage 27) week 6 from cysts and spun down, which gave rise to KMY-J. Three cloned cell lines were made from KMY-J: KMY-1, KMY-2 and KMY-3. All were injected in flank of 2-4 animals per cell line (KMY-J, KMY-1, KMY-2, KMY-3)	Doubling time of KMY-J from passage 11-21 was 23.5-25.1 hours	F344/DuCrj rats aged (Charles River Japan or bred in authors lab from CRJ animals		-		6-14 weeks		160-180 g		-	Not described	-		9-11 weeks	When tumors reached size >3 cm animals were euthanized.	Doubling time of KMY-J from passage 11-21 was 23.5-25.1 hours. Varying chromosomes and doubling times for KMY-1-2-3 with varying cell morphology. Tumors from these cell lines became palpable after 5-7 weeks after inoculation and during the following 4-6 weeks they devoloped into nodules 3-4 cm. Number of animals or tumor take is not described. Highly malignant tumors
